# Supplementary material for: The gut microbiota‐aromatic hydrocarbon receptor (AhR) axis mediates the anticolitic effect of polyphenol‐rich extracts from Sanghuangporus
Source: Imeta. 2024 Mar 11;3(2):e180. doi: 10.1002/imt2.180 (PMC11170970; doi:10.1002/imt2.180)
Supplement: Supplementary file 2 [file IMT2-3-e180-s002.xlsx]

## Sheet: Table S1
Table S1. Metadata of samples.
SampleID	BarcodeSequence	LinkerPrimerSequence	ReversePrimer	GroupID	Genotype	Type	Lines	Replicate	Compartment	Batch	Species
ThasKO2r1	ACGACTACAG	AACMGGATTAGATACCCKG	ACGTCATCCCCACCTTCC	b3ThasKO2	Thas	KO	2	1	root	T1	Arabidopsis thaliana
ThasKO2r2	CGTAGACTAG	AACMGGATTAGATACCCKG	ACGTCATCCCCACCTTCC	b3ThasKO2	Thas	KO	2	2	root	T1	Arabidopsis thaliana
ThasKO2r3	TACGAGTATG	AACMGGATTAGATACCCKG	ACGTCATCCCCACCTTCC	b3ThasKO2	Thas	KO	2	3	root	T1	Arabidopsis thaliana
ThasKO2r4	TACTCTCGTG	AACMGGATTAGATACCCKG	ACGTCATCCCCACCTTCC	b3ThasKO2	Thas	KO	2	4	root	T1	Arabidopsis thaliana
ThasKO2r5	TAGAGACGAG	AACMGGATTAGATACCCKG	ACGTCATCCCCACCTTCC	b3ThasKO2	Thas	KO	2	5	root	T1	Arabidopsis thaliana
ThasKO2r9	ACGCGAGTAT	AACMGGATTAGATACCCKG	ACGTCATCCCCACCTTCC	b3ThasKO2	Thas	KO	2	9	root	T2	Arabidopsis thaliana
ThasKO2r10	CACGCTACGA	AACMGGATTAGATACCCKG	ACGTCATCCCCACCTTCC	b3ThasKO2	Thas	KO	2	10	root	T2	Arabidopsis thaliana
ThasKO2r11	CACGCTACGT	AACMGGATTAGATACCCKG	ACGTCATCCCCACCTTCC	b3ThasKO2	Thas	KO	2	11	root	T2	Arabidopsis thaliana
ThasKO2r16	TACAGATCGT	AACMGGATTAGATACCCKG	ACGTCATCCCCACCTTCC	b3ThasKO2	Thas	KO	2	16	root	T1	Arabidopsis thaliana
ThasKO1r1	TACGTCATCA	AACMGGATTAGATACCCKG	ACGTCATCCCCACCTTCC	b3ThasKO1	Thas	KO	1	1	root	T1	Arabidopsis thaliana
ThasKO1r2	TAGTCGCATA	AACMGGATTAGATACCCKG	ACGTCATCCCCACCTTCC	b3ThasKO1	Thas	KO	1	2	root	T1	Arabidopsis thaliana
ThasKO1r3	TATATATACA	AACMGGATTAGATACCCKG	ACGTCATCCCCACCTTCC	b3ThasKO1	Thas	KO	1	3	root	T1	Arabidopsis thaliana
ThasKO1r7	TCGATAGTGA	AACMGGATTAGATACCCKG	ACGTCATCCCCACCTTCC	b3ThasKO1	Thas	KO	1	7	root	T2	Arabidopsis thaliana
ThasKO1r8	TCGCTGCGTA	AACMGGATTAGATACCCKG	ACGTCATCCCCACCTTCC	b3ThasKO1	Thas	KO	1	8	root	T2	Arabidopsis thaliana
ThasKO1r9	TCTGACGTCA	AACMGGATTAGATACCCKG	ACGTCATCCCCACCTTCC	b3ThasKO1	Thas	KO	1	9	root	T2	Arabidopsis thaliana
ThasKO1r10	TGAGTCAGTA	AACMGGATTAGATACCCKG	ACGTCATCCCCACCTTCC	b3ThasKO1	Thas	KO	1	10	root	T2	Arabidopsis thaliana
ThasKO1r13	TGTCACACGA	AACMGGATTAGATACCCKG	ACGTCATCCCCACCTTCC	b3ThasKO1	Thas	KO	1	13	root	T1	Arabidopsis thaliana
ThasKO1r14	TGTCGTCGCA	AACMGGATTAGATACCCKG	ACGTCATCCCCACCTTCC	b3ThasKO1	Thas	KO	1	14	root	T1	Arabidopsis thaliana
ThasKO1r15	ACACATACGC	AACMGGATTAGATACCCKG	ACGTCATCCCCACCTTCC	b3ThasKO1	Thas	KO	1	15	root	T1	Arabidopsis thaliana
ThasKO1r16	ACAGTCGTGC	AACMGGATTAGATACCCKG	ACGTCATCCCCACCTTCC	b3ThasKO1	Thas	KO	1	16	root	T1	Arabidopsis thaliana
ThasKO1r17	ACATGACGAC	AACMGGATTAGATACCCKG	ACGTCATCCCCACCTTCC	b3ThasKO1	Thas	KO	1	17	root	T1	Arabidopsis thaliana
Thaa2KOr7	TCGTCGCTCG	AACMGGATTAGATACCCKG	ACGTCATCCCCACCTTCC	b3Thaa2KO	Thaa2	KO	1	7	root	T2	Arabidopsis thaliana
Thaa2KOr8	ACATACGCGT	AACMGGATTAGATACCCKG	ACGTCATCCCCACCTTCC	b3Thaa2KO	Thaa2	KO	1	8	root	T2	Arabidopsis thaliana
Thaa2KOr9	ACGCGAGTAT	AACMGGATTAGATACCCKG	ACGTCATCCCCACCTTCC	b3Thaa2KO	Thaa2	KO	1	9	root	T2	Arabidopsis thaliana
Thaa2KOr10	CACGCTACGA	AACMGGATTAGATACCCKG	ACGTCATCCCCACCTTCC	b3Thaa2KO	Thaa2	KO	1	10	root	T2	Arabidopsis thaliana
Thaa2KOr13	CAGTAGACGT	AACMGGATTAGATACCCKG	ACGTCATCCCCACCTTCC	b3Thaa2KO	Thaa2	KO	1	13	root	T1	Arabidopsis thaliana
Thaa2KOr14	CGACGTGACT	AACMGGATTAGATACCCKG	ACGTCATCCCCACCTTCC	b3Thaa2KO	Thaa2	KO	1	14	root	T1	Arabidopsis thaliana
Thaa2KOr15	CAGTCTCTAG	AACMGGATTAGATACCCKG	ACGTCATCCCCACCTTCC	b3Thaa2KO	Thaa2	KO	1	15	root	T1	Arabidopsis thaliana
Thaa2KOr16	TACAGATCGT	AACMGGATTAGATACCCKG	ACGTCATCCCCACCTTCC	b3Thaa2KO	Thaa2	KO	1	16	root	T1	Arabidopsis thaliana
Thaa2KOr17	TAGTGTAGAT	AACMGGATTAGATACCCKG	ACGTCATCCCCACCTTCC	b3Thaa2KO	Thaa2	KO	1	17	root	T1	Arabidopsis thaliana
Thaa2CRr2	TCGCACTAGT	AACMGGATTAGATACCCKG	ACGTCATCCCCACCTTCC	b3Thaa2CR	Thaa2	CR	1	2	root	T1	Arabidopsis thaliana
Thaa2CRr3	TCTAGCGACT	AACMGGATTAGATACCCKG	ACGTCATCCCCACCTTCC	b3Thaa2CR	Thaa2	CR	1	3	root	T1	Arabidopsis thaliana
Thaa2CRr5	CACTACGATG	AACMGGATTAGATACCCKG	ACGTCATCCCCACCTTCC	b3Thaa2CR	Thaa2	CR	1	5	root	T1	Arabidopsis thaliana
Thaa2CRr8	ACGCGATCGA	AACMGGATTAGATACCCKG	ACGTCATCCCCACCTTCC	b3Thaa2CR	Thaa2	CR	1	8	root	T2	Arabidopsis thaliana
Thaa2CRr9	AGTATACATA	AACMGGATTAGATACCCKG	ACGTCATCCCCACCTTCC	b3Thaa2CR	Thaa2	CR	1	9	root	T2	Arabidopsis thaliana
Thaa2CRr10	CGATCGTATA	AACMGGATTAGATACCCKG	ACGTCATCCCCACCTTCC	b3Thaa2CR	Thaa2	CR	1	10	root	T2	Arabidopsis thaliana
Thaa2CRr11	CGCAGTACGA	AACMGGATTAGATACCCKG	ACGTCATCCCCACCTTCC	b3Thaa2CR	Thaa2	CR	1	11	root	T2	Arabidopsis thaliana
Thaa2CRr13	CGCGTATACA	AACMGGATTAGATACCCKG	ACGTCATCCCCACCTTCC	b3Thaa2CR	Thaa2	CR	1	13	root	T1	Arabidopsis thaliana
Thaa2CRr14	CGTACAGTCA	AACMGGATTAGATACCCKG	ACGTCATCCCCACCTTCC	b3Thaa2CR	Thaa2	CR	1	14	root	T1	Arabidopsis thaliana
Thaa2CRr15	CGTACTCAGA	AACMGGATTAGATACCCKG	ACGTCATCCCCACCTTCC	b3Thaa2CR	Thaa2	CR	1	15	root	T1	Arabidopsis thaliana
Thaa2CRr16	CTACGCTCTA	AACMGGATTAGATACCCKG	ACGTCATCCCCACCTTCC	b3Thaa2CR	Thaa2	CR	1	16	root	T1	Arabidopsis thaliana
Thaa2CRr17	CTATAGCGTA	AACMGGATTAGATACCCKG	ACGTCATCCCCACCTTCC	b3Thaa2CR	Thaa2	CR	1	17	root	T1	Arabidopsis thaliana
ThahKOr1	TCGATCACGT	AACMGGATTAGATACCCKG	ACGTCATCCCCACCTTCC	b3ThahKO	Thah	KO	1	1	root	T1	Arabidopsis thaliana
ThahKOr2	TCGCACTAGT	AACMGGATTAGATACCCKG	ACGTCATCCCCACCTTCC	b3ThahKO	Thah	KO	1	2	root	T1	Arabidopsis thaliana
ThahKOr3	TCTAGCGACT	AACMGGATTAGATACCCKG	ACGTCATCCCCACCTTCC	b3ThahKO	Thah	KO	1	3	root	T1	Arabidopsis thaliana
ThahKOr4	CACGTGTATA	AACMGGATTAGATACCCKG	ACGTCATCCCCACCTTCC	b3ThahKO	Thah	KO	1	4	root	T1	Arabidopsis thaliana
ThahKOr5	CACTACGATG	AACMGGATTAGATACCCKG	ACGTCATCCCCACCTTCC	b3ThahKO	Thah	KO	1	5	root	T1	Arabidopsis thaliana
ThahKOr7	ACAGTATATA	AACMGGATTAGATACCCKG	ACGTCATCCCCACCTTCC	b3ThahKO	Thah	KO	1	7	root	T2	Arabidopsis thaliana

## Sheet: Table S2
Table S2. OTU table.
OTU	ThasKO2r1	ThasKO2r2	ThasKO2r3	ThasKO2r4	ThasKO2r5	ThasKO2r9	ThasKO2r10	ThasKO2r11	ThasKO2r16	ThasKO1r1	ThasKO1r2	ThasKO1r3	ThasKO1r7	ThasKO1r8	ThasKO1r9	ThasKO1r10	ThasKO1r13	ThasKO1r14	ThasKO1r15	ThasKO1r16	ThasKO1r17	Thaa2KOr7	Thaa2KOr8	Thaa2KOr9	Thaa2KOr10	Thaa2KOr13	Thaa2KOr14	Thaa2KOr15	Thaa2KOr16	Thaa2KOr17	Thaa2CRr2	Thaa2CRr3	Thaa2CRr5	Thaa2CRr8	Thaa2CRr9	Thaa2CRr10	Thaa2CRr11	Thaa2CRr13	Thaa2CRr14	Thaa2CRr15	Thaa2CRr16	Thaa2CRr17	ThahKOr1	ThahKOr2	ThahKOr3	ThahKOr4	ThahKOr5	ThahKOr7	ThahKOr8
OTU_1	12	38	24	21	53	32	67	32	293	24	45	57	19	33	32	28	17	88	60	12	29	23	8	12	5	3	3	20	13	8	11	14	161	17	4	6	23	13	0	11	10	9	2	10	7	1	6	29	3
OTU_10	560	740	806	338	536	610	735	640	1120	1252	800	1067	1181	594	783	795	577	777	809	727	808	1372	591	595	544	493	398	401	614	416	936	789	540	325	453	398	640	391	782	817	654	797	1394	1248	1392	1373	825	960	515
OTU_100	5	4	20	4	7	9	19	10	19	12	16	14	18	4	10	7	6	13	12	17	11	4	4	5	5	8	4	5	19	10	10	7	5	2	5	2	6	3	5	12	9	8	21	18	34	12	9	11	3
OTU_1000	27	7	38	13	13	18	60	12	31	30	37	13	8	18	33	10	8	5	10	17	19	7	2	3	13	8	8	8	12	3	0	10	7	0	11	35	8	5	15	12	0	8	0	4	59	25	45	32	27
OTU_10001	0	0	0	0	0	0	0	0	0	0	0	0	0	0	0	0	0	0	0	0	0	0	0	0	0	0	0	0	0	0	0	0	0	0	0	0	0	0	0	0	0	0	0	0	0	0	0	0	0
OTU_10002	0	0	0	0	0	0	0	0	0	0	0	0	0	0	0	0	0	0	0	0	0	0	0	0	0	0	0	0	0	0	0	0	0	0	0	0	0	0	0	0	0	0	0	0	0	0	0	0	0
OTU_10003	2	0	3	0	0	0	0	1	0	0	3	0	0	3	0	0	5	0	0	4	36	0	0	2	0	0	0	0	3	0	1	0	0	0	0	3	0	1	0	0	0	0	0	0	0	0	0	0	0
OTU_10006	0	1	3	0	1	1	2	4	0	1	2	1	1	3	3	0	1	2	1	7	6	1	0	0	0	0	1	1	0	0	2	3	0	0	1	1	1	2	0	0	0	1	1	1	1	0	2	6	0
OTU_10007	1	1	1	0	0	4	1	0	1	0	1	4	1	0	4	1	0	1	0	0	1	0	0	0	1	0	1	0	0	0	1	0	0	0	0	0	0	0	0	0	0	0	0	0	0	1	0	1	0
OTU_1001	18	28	24	38	13	15	39	32	56	39	100	119	12	25	43	25	25	38	40	42	58	12	7	16	28	9	15	6	7	10	20	38	4	9	17	18	8	21	73	12	7	14	60	50	17	39	46	45	16
OTU_10013	0	0	0	0	0	0	0	0	0	0	0	0	0	11	0	0	0	0	0	0	0	0	0	0	0	0	0	0	0	0	0	0	0	0	0	0	3	0	0	0	0	0	0	0	0	0	0	0	0
OTU_10018	0	1	1	0	0	0	0	0	0	0	0	0	0	0	0	0	0	0	0	0	0	1	0	0	0	0	0	0	0	0	0	0	0	0	1	0	0	0	0	0	0	0	0	1	0	0	0	0	0
OTU_10019	1	0	0	1	0	0	1	0	0	1	2	1	0	1	3	0	1	1	1	2	10	1	0	0	1	0	0	0	1	1	258	2	1	0	0	0	0	1	0	0	1	0	0	3	1	1	3	1	0
OTU_1002	7	12	10	5	1	5	10	7	10	20	21	34	6	5	7	8	3	5	4	14	21	7	1	5	5	0	5	3	8	3	4	16	4	3	3	4	6	16	5	5	7	6	5	14	14	1	27	12	6
OTU_10020	0	0	0	0	1	0	0	0	0	1	0	1	0	0	0	0	0	0	0	1	0	0	0	0	0	0	0	0	0	0	0	0	0	0	0	0	0	0	0	0	0	0	0	0	0	0	0	0	0
OTU_10022	0	0	0	0	0	0	0	0	0	0	1	0	0	0	0	0	0	0	0	0	0	0	0	0	0	0	0	0	0	0	0	0	0	0	1	0	0	0	0	0	0	0	0	1	0	0	0	0	0
OTU_10024	0	0	0	0	0	0	0	0	1	0	0	0	1	0	1	0	0	0	1	0	0	1	0	0	0	0	0	1	0	0	0	0	0	0	0	1	0	0	0	0	0	0	0	0	0	0	0	0	0
OTU_10025	0	0	0	0	0	0	0	0	0	0	0	0	0	0	0	0	0	0	0	0	0	0	0	0	0	0	0	0	0	0	0	0	0	0	0	0	0	0	0	0	0	0	0	0	0	0	0	0	0
OTU_10028	0	0	1	0	0	4	0	0	0	1	1	0	1	0	0	1	0	0	1	1	0	0	0	3	0	0	0	0	0	0	0	0	0	0	0	0	0	0	0	0	0	0	0	0	0	0	6	1	0
OTU_10031	0	0	0	0	0	2	2	2	0	0	1	2	1	0	2	1	0	1	1	0	4	0	0	1	0	0	1	0	0	0	0	0	0	0	0	0	0	0	0	0	1	2	0	7	0	2	0	0	6
OTU_10033	0	0	0	0	0	0	1	0	0	0	0	0	0	0	0	0	0	0	0	0	1	0	0	1	0	0	0	0	0	0	0	0	0	0	0	0	0	0	1	0	0	0	1	0	0	1	1	0	0
OTU_10035	0	0	0	0	2	0	2	1	2	0	1	1	0	1	1	0	0	0	0	3	4	0	0	0	1	0	1	0	1	0	0	0	0	0	0	0	0	1	0	0	0	0	0	1	0	0	1	1	0
OTU_10036	0	1	0	0	0	0	0	0	0	0	0	0	0	0	0	0	0	0	0	0	0	0	0	0	0	1	0	0	0	2	0	0	3	0	0	0	0	0	0	0	0	0	0	0	2	0	0	0	0
OTU_10039	2	0	1	0	3	0	0	0	1	1	0	1	0	0	1	0	1	0	0	0	1	2	0	0	0	0	1	0	0	0	0	0	0	0	0	0	0	0	0	0	45	0	1	0	0	0	0	0	2
OTU_1004	7	3	11	4	4	6	3	28	0	1	40	14	5	2	18	8	10	8	0	2	2	3	1	0	0	0	0	9	2	2	0	24	0	1	0	1	1	0	9	2	2	1	24	0	4	0	15	106	7
OTU_10040	0	0	1	0	0	0	0	1	0	0	0	0	0	0	0	0	0	0	0	0	0	0	0	0	0	0	0	0	0	0	0	1	0	0	0	0	0	0	0	0	0	0	0	0	1	0	0	0	0
OTU_10045	0	0	0	0	0	0	0	0	0	0	0	0	0	0	0	0	1	0	0	0	0	0	0	0	0	0	0	0	0	0	0	0	0	0	0	1	0	0	0	0	0	0	0	0	0	0	0	0	0
OTU_10046	0	0	0	0	0	0	0	0	0	0	1	2	1	0	0	0	0	0	0	0	0	0	0	0	0	0	0	0	0	1	0	2	0	0	1	0	0	0	0	0	0	0	0	1	0	1	1	0	0
OTU_10047	0	0	0	0	0	0	0	0	0	0	0	0	0	0	0	0	0	0	0	0	0	0	0	0	0	0	0	0	0	0	0	0	0	0	0	0	0	0	0	0	0	0	0	0	0	0	0	0	0
OTU_10048	0	0	4	0	0	0	2	0	0	0	0	1	0	0	2	0	2	0	0	0	0	0	0	0	0	0	0	0	0	0	0	2	0	0	0	0	0	2	0	0	0	3	0	1	1	0	0	0	0
OTU_10049	0	0	0	0	0	0	0	0	0	0	0	0	0	0	0	0	0	0	0	0	0	0	0	0	0	0	0	0	0	0	0	0	0	1	0	0	0	0	0	0	0	0	0	0	0	0	0	0	0
OTU_1005	115	1	0	1	0	10	56	13	7	2816	6	3	8	51	7	33	6	10	1	28	16	1	1	5	38	8	3	3	3	1	131	15	1	6	12	8	76	0	2	2	5	1	1	9	1	1	1	6	24
OTU_10050	0	0	0	0	0	1	1	1	0	0	4	4	1	0	2	3	0	2	2	2	2	0	0	1	1	0	0	0	1	0	2	2	0	0	0	0	1	1	0	0	0	0	0	0	0	0	1	0	0
OTU_10054	0	0	0	0	0	0	0	0	0	0	0	5	0	0	0	1	0	0	0	2	0	0	0	0	0	0	0	0	0	0	0	0	0	0	0	0	0	0	0	0	0	0	0	1	0	0	0	0	0
OTU_10055	0	0	0	0	0	0	0	0	0	0	0	0	0	0	0	0	0	0	0	0	20	0	0	0	0	0	0	0	0	0	0	0	0	0	0	0	0	0	0	0	0	0	1	0	7	0	0	0	0
OTU_10057	0	0	0	0	0	0	0	0	0	0	0	0	0	0	0	0	0	0	0	0	0	0	0	0	0	0	0	0	0	0	0	0	0	0	0	0	0	0	0	0	0	0	0	0	0	0	0	0	0
OTU_10060	0	0	0	0	0	0	0	0	0	0	0	0	0	0	0	0	0	0	0	0	0	0	0	0	0	1	0	0	0	0	0	1	0	0	0	0	0	0	0	0	0	0	0	0	0	0	1	0	0
OTU_10061	2	0	0	4	0	0	1	0	0	0	5	4	4	1	2	1	10	3	1	8	10	0	1	0	0	1	0	0	1	2	0	0	0	1	2	0	0	2	4	1	1	0	0	0	0	8	3	7	0
OTU_10064	0	0	0	0	0	0	0	0	0	0	0	0	0	0	0	1	0	0	0	0	0	0	0	0	0	0	0	0	0	0	0	0	0	0	0	0	0	0	0	0	0	0	0	0	0	0	0	0	0
OTU_10065	1	0	0	0	0	0	1	1	1	1	3	0	0	0	1	0	1	0	0	0	0	0	0	0	0	0	1	0	0	0	0	0	0	0	0	0	0	0	0	0	0	0	1	0	0	1	0	0	0
OTU_10068	0	0	0	0	0	0	0	0	0	0	0	0	0	0	0	0	0	0	0	0	0	0	0	0	0	0	0	0	0	0	0	0	0	0	0	0	0	0	0	0	0	0	0	0	0	0	0	0	0
OTU_10069	0	0	0	0	0	0	0	0	0	0	0	0	0	0	0	0	0	0	0	0	0	0	0	0	0	0	0	0	0	0	0	0	0	0	0	0	0	0	0	0	0	0	0	0	0	0	0	0	0
OTU_1007	2	1	5	0	2	4	9	4	3	10	9	11	3	1	3	2	1	3	0	7	2	0	2	1	2	0	1	2	2	0	0	4	2	0	3	3	3	2	0	1	3	4	14	4	11	1	5	3	2
OTU_10073	0	0	2	0	1	0	1	0	0	6	1	0	2	1	0	0	0	0	1	1	4	0	0	1	0	1	0	1	0	0	1	0	0	3	0	0	1	0	0	0	0	1	0	0	0	0	1	1	1
OTU_10077	0	0	0	0	0	0	0	0	0	0	0	1	0	0	0	0	1	0	0	0	0	0	0	0	0	0	0	0	0	0	0	0	0	0	0	0	0	0	0	0	1	0	0	0	0	0	0	0	0
OTU_10078	2	4	2	2	1	0	0	3	1	0	4	1	2	4	4	1	3	0	0	4	2	1	0	0	0	0	0	1	2	0	1	1	1	0	3	2	0	0	0	1	1	0	3	3	2	1	3	0	0
OTU_1008	4	4	13	2	1	6	9	5	8	2	21	10	1	3	5	6	2	9	3	2	13	0	2	8	1	1	1	1	3	0	2	4	3	1	0	1	1	7	4	2	2	6	4	11	7	2	14	7	1
OTU_10081	0	0	0	0	0	1	0	0	0	0	0	0	0	0	0	0	0	0	0	0	0	0	1	0	1	0	0	0	0	0	0	0	0	0	0	0	0	0	0	0	0	0	0	1	1	1	1	0	0
OTU_10084	0	1	0	0	0	0	0	0	0	0	0	0	0	0	0	1	0	0	0	1	0	0	0	0	0	0	0	0	0	0	0	0	0	0	0	0	0	0	0	0	0	0	2	1	0	0	0	0	0
OTU_10086	1	2	5	0	0	1	0	1	1	0	6	0	0	1	1	1	0	0	0	2	1	0	0	0	0	0	0	0	0	0	0	1	0	0	0	0	0	0	0	0	3	0	12	2	0	0	1	0	0
OTU_1009	1	2	0	1	0	0	2	1	2	1	7	4	1	4	0	2	1	0	1	3	1	1	0	0	0	0	0	0	0	1	0	3	0	0	1	1	0	0	1	0	1	1	1	0	6	2	1	4	0
OTU_10091	0	1	4	0	3	5	2	0	2	3	7	4	5	0	0	4	0	0	4	3	2	3	0	1	2	0	0	1	0	0	2	3	1	0	1	1	0	0	0	0	0	1	2	0	2	0	1	1	0
OTU_10092	0	0	0	0	0	0	0	0	0	0	0	0	0	0	0	0	0	0	0	0	0	0	0	0	0	0	0	0	0	0	0	0	0	0	0	1	0	0	0	0	0	0	0	0	0	2	0	0	0
OTU_10093	0	0	0	0	0	0	1	1	0	0	0	1	0	0	1	0	0	0	0	1	0	0	0	0	0	0	0	0	0	0	0	0	0	0	0	0	0	0	0	0	0	0	0	0	0	0	0	0	0
OTU_10095	0	0	0	0	0	1	2	0	0	1	0	2	0	0	0	0	0	0	0	0	0	2	0	0	0	0	0	0	0	0	7	0	0	0	0	0	0	0	1	0	1	1	0	4	0	0	0	0	0
OTU_10097	0	2	0	0	2	0	2	1	4	0	0	4	0	1	0	0	0	0	1	0	0	1	0	0	0	1	1	0	0	1	0	1	0	0	3	0	1	0	0	14	0	0	1	1	64	0	1	0	0
[truncated: 91 more columns]

## Sheet: Table S3
Table S3. Representative sequences of each OTU.
OTU	Sequence
OTU_1	GTAGTCCACGCCGTAAACGGTGGGAACTAGGTGTTGGCGACATTCCACGTCGTCGGTGCCGCAGCTAACGCATTAAGTTCCCCGCCTGGGGAGTACGGCCGCAAGGCTAAAACTCAAAGGAATTGACGGGGGCCCGCACAAGCAGCGGAGCATGTGGCTTAATTCGACGCAACGCGAAGAACCTTACCAAGGCTTGACATACGCCGGAAAGCATCAGAGATGGTGCCCCCCTTGTGGTCGGTGTACAGGTGGTGCATGGCTGTCGTCAGCTCGTGTCGTGAGATGTTGGGTTAAGTCCCGCAACGAGCGCAACCCTTGTTCTGTGTTGCCAGCATGCCCTTCGGGGTGATGGGGACTCACAGGAGACTGCCGGGGTCAACTCGGA
OTU_2	GTAGTCCACGCCCTAAACGATGTCAACTGGTTGTTGGACGGCTTGCTGTTCAGTAACGAAGCTAACGCGTGAAGTTGACCGCCTGGGGAGTACGGCCGCAAGGTTGAAACTCAAAGGAATTGACGGGGACCCGCACAAGCGGTGGATGATGTGGTTTAATTCGATGCAACGCGAAAAACCTTACCTACCCTTGACATGTCTAGAAGTTACCAGAGATGGTTTCGTGCTCGAAAGAGAACTAGAACACAGGTGCTGCATGGCCGTCGTCAGCTCGTGTCGTGAGATGTTGGGTTAAGTCCCGCAACGAGCGCAACCCTTATCATTAGTTGCTACGCAAGGGCACTCTAATGAGACTGCCGGTGACAAACCGGA
OTU_3	GTAGTCCACGCCCTAAACGATGTCAACTGGTTGTTGGACGGCTTGCTGTTCAGTAACGTAGCTAACGCGTGAAGTTGACCGCCTGGGGAGTACGGCCGCAAGGTTGAAACTCAAAGGAATTGACGGGGACCCGCACAAGCGGTGGATGATGTGGTTTAATTCGATGCAACGCGAAAAACCTTACCTACCCTTGACATGCCTGGAATCCCGCAGAGATGTGGGAGTGCTCGAAAGAGAGCCAGGACACAGGTGCTGCATGGCCGTCGTCAGCTCGTGTCGTGAGATGTTGGGTTAAGTCCCGCAACGAGCGCAACCCTTGTCATTAGTTGCTACGAAAGGGCACTCTAATGAGACTGCCGGTGACAAACCGGA
OTU_4	GTAGTCCACGCCGTAAACGATGGATACTAGCTGTTTGGAGCAATCTGAGTGGCTAAGCGAAAGTGATAAGTATCCCACCTGGGGAGTACGCTCGCAAGAGTGAAACTCAAAGGAATTGACGGGGGCCCGCACAAGCGGAGGAGCATGTGGTTTAATTCGATGATACGCGAGGAACCTTACCAAGGCTTAAATGGGAGACGACAGGTTTAGAAATAGATCTTTCTTCGGACGTCTTTCAAGGTGCTGCATGGTTGTCGTCAGCTCGTGCCGTGAGGTGTCAGGTTAAGTCCTATAACGAGCGCAACCCCTGTTGTTAGTTGCCAGCGAGTCATGTCGGGAACTCTAGCAAGACTGCCAGTGCAAACTGTGA
OTU_6	GTAGTCCACGCCCTAAACGATGTCAACTGGTTGTTGGGTCTTCACTGACTCAGTAACGAAGCTAACGCGTGAAGTTGACCGCCTGGGGAGTACGGCCGCAAGGTTGAAACTCAAAGGAATTGACGGGGACCCGCACAAGCGGTGGATGATGTGGTTTAATTCGATGCAACGCGAAAAACCTTACCCACCTTTGACATGTACGGAATCCTTTAGAGATAGAGGAGTGCTCGAAAGAGAACCGTAACACAGGTGCTGCATGGCTGTCGTCAGCTCGTGTCGTGAGATGTTGGGTTAAGTCCCGCAACGAGCGCAACCCTTGTCATTAGTTGCTACATTTAGTTGGGCACTCTAATGAGACTGCCGGTGACAAACCGGA
OTU_7	GTAGTCCACGCCCTAAACGATGTCAACTGGTTGTTGGGAGGGTTTCTTCTCAGTAACGTAGCTAACGCGTGAAGTTGACCGCCTGGGGAGTACGGCCGCAAGGTTGAAACTCAAAGGAATTGACGGGGACCCGCACAAGCGGTGGATGATGTGGTTTAATTCGATGCAACGCGAAAAACCTTACCTACCCTTGACATGTCTGGAATCCTGAAGAGATTTGGGAGTGCTCGAAAGAGAGCCAGAACACAGGTGCTGCATGGCCGTCGTCAGCTCGTGTCGTGAGATGTTGGGTTAAGTCCCGCAACGAGCGCAACCCTTGTCATTAGTTGCTACGAAAGGGCACTCTAATGAGACTGCCGGTGACAAACCGGA
OTU_8	GTAGTCCACGCCGTAAACGATGTCTACTAGCCGTTGGGAGCCTTGAGCTCTTAGTGGCGCAGCTAACGCACTAAGTAGACCGCCTGGGGAGTACGGTCGCAAGATTAAAACTCAAATGAATTGACGGGGGCCCGCACAAGCGGTGGAGCATGTGGTTTAATTCGACGCAACGCGAAGAACCTTACCAGGTCTTGACATCCAGAGAACTTTCCAGAGATGGATTGGTGCCTTCGGGAGCTCTGAGACAGGTGCTGCATGGCTGTCGTCAGCTCGTGTCGTGAGATGTTGGGTTAAGTCCCGTAACGAGCGCAACCCTTGTCCTTAGTTGCCAGCGCGTAATGGCGGGAACTCTAAGGAGACTGCCGGTGACAAACCGGA
OTU_9	GTAGTCCACGCCCTAAACGATGTCAACTGGTTGTTGGACGGCTTGCTGTTCAGTAACGAAGCTAACGCGTGAAGTTGACCGCCTGGGGAGTACGGCCGCAAGGTTGAAACTCAAAGGAATTGACGGGGACCCGCACAAGCGGTGGATGATGTGGTTTAATTCGATGCAACGCGAAAAACCTTACCTACCCTTGACATGTCAGGAAGTTACCAGAGATGGTTTCGTGCTCGAAAGAGAACCTGAACACAGGTGCTGCATGGCCGTCGTCAGCTCGTGTCGTGAGATGTTGGGTTAAGTCCCGCAACGAGCGCAACCCTTATCATTAGTTGCTACGCAAGGGCACTCTAATGAGACTGCCGGTGACAAACCGGA
OTU_10	GTAGTCCACGCCGTAAACGATGAATGTTAGCCGTCGGCAAGTTTACTTGTCGGTGGCGCAGCTAACGCATTAAACATTCCGCCTGGGGAGTACGGTCGCAAGATTAAAACTCAAAGGAATTGACGGGGGCCCGCACAAGCGGTGGAGCATGTGGTTTAATTCGAAGCAACGCGCAGAACCTTACCAGCTCTTGACATCCCGATCGCGGACAGTGGAGACATTGTCCTTCAGTTAGGCTGGATCGGTGACAGGTGCTGCATGGCTGTCGTCAGCTCGTGTCGTGAGATGTTGGGTTAAGTCCCGCAACGAGCGCAACCCTCGCCCTTAGTTGCCAGCATTCAGTTGGGCACTCTAAGGGGACTGCCGGTGATAAGCCGAGA
OTU_11	GTAGTCCACGCCGTAAACGGTGGGAACTAGGTGTTGGCGACATTCCACGTCGTCGGTGCCGCAGCTAACGCATTAAGTTCCCCGCCTGGGGAGTACGGCCGCAAGGCTAAAACTCAAAGGAATTGACGGGGGCCCGCACAAGCAGCGGAGCATGTGGCTTAATTCGACGCAACGCGAAGAACCTTACCAAGGCTTGACATACACCGGAAACGGCCAGAGATGGTCGCCCCCTTGTGGTCGGTGTACAGGTGGTGCATGGCTGTCGTCAGCTCGTGTCGTGAGATGTTGGGTTAAGTCCCGCAACGAGCGCAACCCTTGTTCTGTGTTGCCAGCATGCCCTTCGGGGTGATGGGGACTCACAGGAGACTGCCGGGGTCAACTCGGA
OTU_12	GTAGTCCACGCCGTAAACGGTGGGCGCTAGATGTGGGGACCTTCCACGGTTTCTGCGTCGCAGCTAACGCATTAAGCGCCCCGCCTGGGGAGTACGGTCGCAAGACTAAAACTCAAAGGAATTGACGGGGGCCCGCACAAGCGGCGGAGCATGTTGCTTAATTCGACGCAACGCGAAGAACCTTACCAAGGCTTGACATCGCCGGAAAACTCGCAGAGATGCGGGGTCCTTTTGGGCCGGTGACAGGTGGTGCATGGCTGTCGTCAGCTCGTGTCGTGAGATGTTGGGTTAAGTCCCGCAACGAGCGCAACCCTCGTTCTATGTTGCCAGCACGCCCTTCGGGGTGGTGGGGACTCATAGGAGACTGCCGGGGTCAACTCGGA
OTU_13	GTAGTCCACGCCCTAAACGATGTCAACTAGTTGTCGGGTCTTAATTGACTTGGTAACGCAGCTAACGCGTGAAGTTGACCGCCTGGGGAGTACGGTCGCAAGATTAAAACTCAAAGGAATTGACGGGGACCCGCACAAGCGGTGGATGATGTGGATTAATTCGATGCAACGCGAAAAACCTTACCTACCCTTGACATGGTCGGAATCCTGGAGAGATCTGGGAGTGCTCGAAAGAGAACCGGCGCACAGGTGCTGCATGGCTGTCGTCAGCTCGTGTCGTGAGATGTTGGGTTAAGTCCCGCAACGAGCGCAACCCTTGTCATTAGTTGCTACGAAAGGGCACTCTAATGAGACTGCCGGTGACAAACCGGA
OTU_14	GTAGTCCACGCCGTAAACGATGGATACTAGCTGTTCGGAGCAATCTGAGTGGCTAAGCGAAAGTGATAAGTATCCCACCTGGGGAGTACGAACGCAAGTTTGAAACTCAAAGGAATTGACGGGGGCCCGCACAAGCGGAGGAGCATGTGGTTTAATTCGATGATACGCGAGGAACCTTACCAAGGCTTAAATGGGAAACGACAGGTTTGGAAACAGATCTTTCTTCGGACGTTTTTCAAGGTGCTGCATGGTTGTCGTCAGCTCGTGCCGTGAGGTGTCAGGTTAAGTCCTATAACGAGCGCAACCCCTGTTGTTAGTTGCCAGCGAGTCATGTCGGGAACTCTAGCAAGACTGCCAGTGCAAACTGTGA
OTU_15	GTAGTCCACGCCCTAAACGATGTCAACTAGTTGTCGGGGATTAATTTCCTTGGTAACGCAGCTAACGCGTGAAGTTGACCGCCTGGGGAGTACGGTCGCAAGATTAAAACTCAAAGGAATTGACGGGGACCCGCACAAGCGGTGGATGATGTGGATTAATTCGATGCAACGCGAAAAACCTTACCTACCCTTGACATGGTCGGAATCCTGGAGAGATCTGGGAGTGCTCGAAAGAGAACCGGCGCACAGGTGCTGCATGGCTGTCGTCAGCTCGTGTCGTGAGATGTTGGGTTAAGTCCCGCAACGAGCGCAACCCTTGTCATTAGTTGCTACGAAAGGGCACTCTAATGAGACTGCCGGTGACAAACCGGA
OTU_16	GTAGTCCACGCCGTAAACGGTGGGAACTAGGTGTTGGCGACATTCCACGTCGTCGGTGCCGCAGCTAACGCATTAAGTTCCCCGCCTGGGGAGTACGGCCGCAAGGCTAAAACTCAAAGGAATTGACGGGGGCCCGCACAAGCAGCGGAGCATGTGGCTTAATTCGACGCAACGCGAAGAACCTTACCAAGGCTTGACATCGCCCGGAAAGCATCAGAGATGGTGCCCCCCTTGTGGTCGGGTGACAGGTGGTGCATGGCTGTCGTCAGCTCGTGTCGTGAGATGTTGGGTTAAGTCCCGCAACGAGCGCAACCCTTGTTCTGTGTTGCCAGCATGCCCTTCGGGGTGATGGGGACTCACAGGAGACTGCCGGGGTCAACTCGGA
OTU_17	GTAGTCCACGCCCTAAACGATGTCTACTAGTTGTCGGGTTTTAATTAACTTGGTAACGCAGCTAACGCGTGAAGTAGACCGCCTGGGGAGTACGGTCGCAAGATTAAAACTCAAAGGAATTGACGGGGACCCGCACAAGCGGTGGATGATGTGGATTAATTCGATGCAACGCGAAAAACCTTACCTACCCTTGACATGTACGGAAGCCACGAGAGATCGAGGTGTGCTCGAAAGAGAGCCGTAACACAGGTGCTGCATGGCTGTCGTCAGCTCGTGTCGTGAGATGTTGGGTTAAGTCCCGCAACGAGCGCAACCCTTGTCATTAGTTGCTACGAAAGAGCACTCTAATGAGACTGCCGGTGACAAACCGGA
OTU_18	GTAGTCCACGCCCTAAACGATGTCAACTGGTTGTTGGACGGCTTGCTGTTCAGTAACGTAGCTAACGCGTGAAGTTGACCGCCTGGGGAGTACGGCCGCAAGGTTGAAACTCAAAGGAATTGACGGGGACCCGCACAAGCGGTGGATGATGTGGTTTAATTCGATGCAACGCGAAAAACCTTACCTACCCTTGACATGCCTGGAATCCTGCAGAGATGTGGGAGTGCTCGAAAGAGAGCCAGGACACAGGTGCTGCATGGCCGTCGTCAGCTCGTGTCGTGAGATGTTGGGTTAAGTCCCGCAACGAGCGCAACCCTTGTCATTAGTTGCTACGAAAGGGCACTCTAATGAGACTGCCGGTGACAAACCGGA
OTU_19	GTAGTCCACGCCGTAAACTATGAGAGCTAGCCGTCGGGCAGTATACTGTTCGGTGGCGCAGCTAACGCATTAAGCTCTCCGCCTGGGGAGTACGGTCGCAAGATTAAAACTCAAAGGAATTGACGGGGGCCCGCACAAGCGGTGGAGCATGTGGTTTAATTCGAAGCAACGCGCAGAACCTTACCAGCCCTTGACATCCCGATCGCGGTTACCAGAGATGGTATCCTTCAGTTAGGCTGGATCGGTGACAGGTGCTGCATGGCTGTCGTCAGCTCGTGTCGTGAGATGTTGGGTTAAGTCCCGCAACGAGCGCAACCCTCGCCCTTAGTTGCCATCATTCAGTTGGGCACTCTAAGGGGACTGCCGGTGATAAGCCGAGA
OTU_20	GTAGTCCACGCCCTAAACGATGTCTACTAGTTGTCGGGTTTTAATTAACTTGGTAACGCAGCTAACGCGTGAAGTAGACCGCCTGGGGAGTACGGTCGCAAGATTAAAACTCAAAGGAATTGACGGGGACCCGCACAAGCGGTGGATGATGTGGATTAATTCGATGCAACGCGAAAAACCTTACCTACCCTTGACATGTACGGAAGCCACGAGAGATCGAGGTGTGCTCGAAAGAGAGCCGTAACACAGGTGCTGCATGGCTGTCGTCAGCTCGTGTCGTGAGATGTTGGGTTAAGTCCCGCAACGAGCGCAACCCTTGTCATTAGTTGCTACGAAAGGGCACTCTAATGAGACTGCCGGTGACAAACCGGA
OTU_21	GTAGTCCACGCCGTAAACGATGAGTGCTAAGTGTTAGAGGGTTTCCGCCCTTTAGTGCTGCAGCTAACGCATTAAGCACTCCGCCTGGGGAGTACGGTCGCAAGACTGAAACTCAAAGGAATTGACGGGGGCCCGCACAAGCGGTGGAGCATGTGGTTTAATTCGAAGCAACGCGAAGAACCTTACCAGGTCTTGACATCCTCTGACAACTCTAGAGATAGAGCGTTCCCCTTCGGGGGACAGAGTGACAGGTGGTGCATGGTTGTCGTCAGCTCGTGTCGTGAGATGTTGGGTTAAGTCCCGCAACGAGCGCAACCCTTGATCTTAGTTGCCAGCATTTAGTTGGGCACTCTAAGGTGACTGCCGGTGACAAACCGGA
OTU_23	GTAGTCCACGCCCTAAACGATGTCAACTGGTTGTTGGACGGCTTGCTGTTCAGTAACGAAGCTAACGCGTGAAGTTGACCGCCTGGGGAGTACGGCCGCAAGGTTGAAACTCAAAGGAATTGACGGGGACCCGCACAAGCGGTGGATGATGTGGTTTAATTCGATGCAACGCGAAAAACCTTACCTACCCTTGACATGTCAAGAATCTTGCAGAGATGTGAGAGTGCTCGAAAGAGAACTTGAACACAGGTGCTGCATGGCCGTCGTCAGCTCGTGTCGTGAGATGTTGGGTTAAGTCCCGCAACGAGCGCAACCCTTATCATTAGTTGCTACGCAAGGGCACTCTAATGAGACTGCCGGTGACAAACCGGA
OTU_24	GTAGTCCACGCTGTAAACGTTGGGCGCTAGGTGTGGGGGACCTCTCCGGTTCTCTGTGCCGCAGCTAACGCATTAAGCGCCCCGCCTGGGGAGTACGGCCGCAAGGCTAAAACTCAAAGGAATTGACGGGGGCCCGCACAAGCGGCGGAGCATGCGGATTAATTCGATGCAACGCGAAGAACCTTACCTGGGTTTGACATCGCCGGAAAACTCGTAGAGATACGGGGTCCTTCGGGGCCGGTGACAGGTGGTGCATGGCTGTCGTCAGCTCGTGTCGTGAGATGTTGGGTTAAGTCCCGCAACGAGCGCAACCCTCGTTCGATGTTGCCAGCGCGTTATGGCGGGGACTCATCGAAGACTGCCGGGGTCAACTCGGA
OTU_25	GTAGTCCACGCCCTAAACGATGTCAACTGGTTGTTGGGAAGGTTCCTTCTCAGTAACGTAGCTAACGCGTGAAGTTGACCGCCTGGGGAGTACGGCCGCAAGGTTGAAACTCAAAGGAATTGACGGGGACCCGCACAAGCGGTGGATGATGTGGTTTAATTCGATGCAACGCGAAAAACCTTACCTACCCTTGACATGGCAGGAATCTCGCAGAGATGTGAGAGTGCTCGAAAGAGAACCTGCACACAGGTGCTGCATGGCCGTCGTCAGCTCGTGTCGTGAGATGTTGGGTTAAGTCCCGCAACGAGCGCAACCCTTGTCATTAGTTGCTACGAAAGGGCACTCTAATGAGACTGCCGGTGACAAACCGGA
OTU_26	GTAGTCCACGCCGTAAACGTTGGGCGCTAGGTGTGGGGGACATTCCACGTCCTCCGTGCCGCAGCTAACGCATTAAGCGCCCCGCCTGGGGAGTACGGCCGCAAGGCTAAAACTCAAAGGAATTGACGGGGGCCCGCACAAGCGGCGGAGCATGCGGATTAATTCGATGCAACGCGAAGAACCTTACCTGGGTTTGACATATAGGGAAATCCTCCAGAGATGGGGGGTCCGTAAGGGTCCTATACAGGTGGTGCATGGCTGTCGTCAGCTCGTGTCGTGAGATGTTGGGTTAAGTCCCGCAACGAGCGCAACCCTCGTCCTATGTTGCCAGCACGTTATGGTGGGGACTCATAGGAGACTGCCGGGGTCAACTCGGA
OTU_27	GTAGTCCACGCCGTAAACGGTGGGTGCTAGGTGTGGGGGGCTTCCACGCCCTCTGTGCCGCAGCTAACGCATTAAGCACCCCGCCTGGGGAGTACGGCCGCAAGGCTAAAACTCAAAGGAATTGACGGGGGCCCGCACAAGCGGCGGAGCATGTGGATTAATTCGATGCAACGCGAAGAACCTTACCTGGGCTTGACATGGACTAGAAAGCTCTAGAGATAGAGCCTCCCTTGTGGCTGGTTCACAGGTGGTGCATGGCTGTCGTCAGCTCGTGTCGTGAGATGTTGGGTTAAGTCCCGCAACGAGCGCAACCCTCGTTCCATGTTGCCAGCACGTAATGGTGGGGACTCATGGGAGACTGCCGGGGTCAACTCGGA
OTU_28	GTAGTCCACGCCGTAAACGGTGGGTGCTAGGTGTGGGGGGCTTCCACGCCCTCTGTGCCGCAGCTAACGCATTAAGCACCCCGCCTGGGGAGTACGGCCGCAAGGCTAAAACTCAAAGGAATTGACGGGGGCCCGCACAAGCGGCGGAGCATGTGGATTAATTCGATGCAACGCGAAGAACCTTACCTGGGCTTGACATGGACTAGAAAGCTCTAGAGATAGAGCCTCCCTTGTGGCTGGTTCACAGGTGGTGCATGGCTGTCGTCAGCTCGTGTCGTGAGATGTTGGGTTAAGTCCCGCAACGAGCGCAACCCTCGTTCCATGTTGCCAGCGGGTAATGCCGGGGACTCATGGGAGACTGCCGGGGTCAACTCGGA
OTU_29	GTAGTCCACGCCCTAAACGATGTCAACTGGTTGTTGGACGGCTTGCTGTTCAGTAACGAAGCTAACGCGTGAAGTTGACCGCCTGGGGAGTACGGCCGCAAGGTTGAAACTCAAAGGAATTGACGGGGACCCGCACAAGCGGTGGATGATGTGGTTTAATTCGATGCAACGCGAAAAACCTTACCTACCCTTGACATGCCTGGAATCCTGCAGAGATGTGGGAGTGCTCGAAAGAGAGCCAGGACACAGGTGCTGCATGGCCGTCGTCAGCTCGTGTCGTGAGATGTTGGGTTAAGTCCCGCAACGAGCGCAACCCTTATCATTAGTTGCTACGCAAGGGCACTCTAATGAGACTGCCGGTGACAAACCGGA
OTU_30	GTAGTCCACGCCCTAAACGATGTCTACTAGTTGTCGGGTTTTAATTAACTTGGTAACGCAGCTAACGCGTGAAGTAGACCGCCTGGGGAGTACGGTCGCAAGATTAAAACTCAAAGGAATTGACGGGGACCCGCACAAGCGGTGGATGATGTGGATTAATTCGATGCAACGCGAAAAACCTTACCTACCCTTGACATGTACGGAAGCCACGAGAGATCGAGGCGTGCTCGAAAGAGAGCCGTAACACAGGTGCTGCATGGCTGTCGTCAGCTCGTGTCGTGAGATGTTGGGTTAAGTCCCGCAACGAGCGCAACCCTTGTCATTAGTTGCTACGAAAGGGCACTCTAATGAGACTGCCGGTGACAAACCGGA
OTU_31	GTAGTCCACGCCCTAAACGATGTCAACTGGTTGTTGGGTCTTCACTGACTCAGTAACGAAGCTAACGCGTGAAGTTGACCGCCTGGGGAGTACGGCCGCAAGGTTGAAACTCAAAGGAATTGACGGGGACCCGCACAAGCGGTGGATGATGTGGTTTAATTCGATGCAACGCGAAAAACCTTACCCACCTTTGACATGTACGGAATTTGCCAGAGATGGCTTAGTGCTCGAAAGAGAACCGTAACACAGGTGCTGCATGGCTGTCGTCAGCTCGTGTCGTGAGATGTTGGGTTAAGTCCCGCAACGAGCGCAACCCTTGTCATTAGTTGCTACATTTAGTTGGGCACTCTAGTGAGACTGCCGGTGACAAACCGGA
OTU_32	GTAGTCCACGCCGTAAACGATGAATGCCAGCCGTTAGTGGGTTTACTCACTAGTGGCGCAGCTAACGCTTTAAGCATTCCGCCTGGGGAGTACGGTCGCAAGATTAAAACTCAAAGGAATTGACGGGGGCCCGCACAAGCGGTGGAGCATGTGGTTTAATTCGACGCAACGCGCAGAACCTTACCAGCCCTTGACATCCCGGTCGCGGACTCCAGAGACGGAGTTCTTCAGTTCGGCTGGACCGGAGACAGGTGCTGCATGGCTGTCGTCAGCTCGTGTCGTGAGATGTTGGGTTAAGTCCCGCAACGAGCGCAACCCCCGTCCTTAGTTGCTACCATTTAGTTGAGCACTCTAAGGAGACTGCCGGTGATAAGCCGCGA
OTU_33	GTAGTCCACGCCGTAAACGATGTCAACTAGCCGTTGGGAGCCTTGAGCTCTTAGTGGCGCAGCTAACGCATTAAGTTGACCGCCTGGGGAGTACGGCCGCAAGGTTAAAACTCAAATGAATTGACGGGGGCCCGCACAAGCGGTGGAGCATGTGGTTTAATTCGAAGCAACGCGAAGAACCTTACCAGGCCTTGACATCCAATGAACTTTCCAGAGATGGATTGGTGCCTTCGGGAACATTGAGACAGGTGCTGCATGGCTGTCGTCAGCTCGTGTCGTGAGATGTTGGGTTAAGTCCCGTAACGAGCGCAACCCTTGTCCTTAGTTACCAGCACGTAATGGTGGGCACTCTAAGGAGACTGCCGGTGACAAACCGGA
OTU_34	GTAGTCCATGCCGTAAACGTTGGGCACTAGGTGTGGGGACAGTTCCACTGTTTCTGTGCCGCAGCTAACGCATTAAGTGCCCCGCCTGGGGAGTACGGCCGCAAGGCTAAAACTCAAAGGAATTGACGGGGGCCCGCACAAGCGGCGGAGCATGCGGATTAATTCGATGCAACGCGAAGAACCTTACCAAGGCTTGACATGCACCGGAAACACTCAGAGATGGGTGCCCCGCAAGGTCGGTGCACAGGTGGTGCATGGTTGTCGTCAGCTCGTGTCGTGAGATGTTGGGTTAAGTCCCGCAACGAGCGCAACCCTCGTCCCATGTTGCCAGCGGGTTATGCCGGGGACTCATGGGAGACTGCCGGGGTCAACTCGGA
OTU_35	GTAGTCCACGCCCTAAACGATGTCAACTGGTTGTTGGACGGCTTGCTGTTCAGTAACGTAGCTAACGCGTGAAGTTGACCGCCTGGGGAGTACGGCCGCAAGGTTGAAACTCAAAGGAATTGACGGGGACCCGCACAAGCGGTGGATGATGTGGTTTAATTCGATGCAACGCGAAAAACCTTACCTACCCTTGACATGCCTGGAATCCCGCAGAGATGTGGGAGTGCTCGAAAGAGAACCAGGACACAGGTGCTGCATGGCCGTCGTCAGCTCGTGTCGTGAGATGTTGGGTTAAGTCCCGCAACGAGCGCAACCCTTGTCATTAGTTGCTACGAAAGGGCACTCTAATGAGACTGCCGGTGACAAACCGGA
OTU_36	GTAGTCCACGCCCTAAACGATGTCTACTAGTTGTTGGGTCTTAATTGACTTAGTAACGCAGCTAACGCGTGAAGTAGACCGCCTGGGGAGTACGGTCGCAAGATTAAAACTCAAAGGAATTGACGGGGACCCGCACAAGCGGTGGATGATGTGGATTAATTCGATGCAACGCGAAAAACCTTACCTACCCTTGACATGGCAGGAATCCTGGAGAGATCCGGGAGTGCTCGAAAGAGAACCTGCACACAGGTGCTGCATGGCTGTCGTCAGCTCGTGTCGTGAGATGTTGGGTTAAGTCCCGCAACGAGCGCAACCCTTGTCATTAGTTGCTACGCAAGAGCACTCTAATGAGACTGCCGGTGACAAACCGGA
OTU_37	GTAGTCCACGCCCTAAACGATGTCAACTGGTTGTTGGGTCTTCACTGACTCAGTAACGAAGCTAACGCGTGAAGTTGACCGCCTGGGGAGTACGGCCGCAAGGTTGAAACTCAAAGGAATTGACGGGGACCCGCACAAGCGGTGGATGATGTGGTTTAATTCGATGCAACGCGAAAAACCTTACCCACCTTTGACATGTACGGAATTCGCCAGAGATGGCTTAGTGCTCGAAAGAGAACCGTAACACAGGTGCTGCATGGCTGTCGTCAGCTCGTGTCGTGAGATGTTGGGTTAAGTCCCGCAACGAGCGCAACCCTTGTCATTAGTTGCTACATTTAGTTGGGCACTCTAATGAGACTGCCGGTGACAAACCGGA
OTU_38	GTAGTCCACGCCCTAAACGATGTCAACTGGTTGTTGGGTCTTCACTGACTCAGTAACGAAGCTAACGCGTGAAGTTGACCGCCTGGGGAGTACGGCCGCAAGGTTGAAACTCAAAGGAATTGACGGGGACCCGCACAAGCGGTGGATGATGTGGTTTAATTCGATGCAACGCGAAAAACCTTACCCACCTTTGACATGTACGGAATCCTTTAGAGATAGAGGAGTGCTCGAAAGAGAGCCGTAACACAGGTGCTGCATGGCTGTCGTCAGCTCGTGTCGTGAGATGTTGGGTTAAGTCCCGCAACGAGCGCAACCCTTGTCATTAGTTGCTACATTCAGTTGGGCACTCTAATGAGACTGCCGGTGACAAACCGGA
OTU_39	GTAGTCCACGCCGTAAACGATGAATGTTAGCCGTCGGGCAGTTTACTGTTCGGTGGCGCAGCTAACGCATTAAACATTCCGCCTGGGGAGTACGGTCGCAAGATTAAAACTCAAAGGAATTGACGGGGGCCCGCACAAGCGGTGGAGCATGTGGTTTAATTCGAAGCAACGCGCAGAACCTTACCAGCCCTTGACATCCCGATCGCGGATTACGGAGACGTTTTCCTTCAGTTCGGCTGGATCGGAGACAGGTGCTGCATGGCTGTCGTCAGCTCGTGTCGTGAGATGTTGGGTTAAGTCCCGCAACGAGCGCAACCCTCGCCCTTAGTTGCCAGCATTTAGTTGGGCACTCTAAGGGGACTGCCGGTGATAAGCCGAGA
OTU_40	GTAGTCCACGCCCTAAACGATGTCTACTAGTTGTCGGGTTTTAATTAACTTGGTAACGCAGCTAACGCGTGAAGTAGACCGCCTGGGGAGTACGGTCGCAAGATTAAAACTCAAAGGAATTGACGGGGACCCGCACAAGCGGTGGATGATGTGGATTAATTCGATGCAACGCGAAAAACCTTACCTACCCTTGACATGTACGGAAGCCACGAGAGATCGAGGCGTGCTCGAAAGAGAGCCGTAACACAGGTGCTGCATGGCTGTCGTCAGCTCGTGTCGTGAGATGTTGGGTTAAGTCCCGCAACGAGCGCAACCCTTGTCATTAGTTGCTACGAAAGAGCACTCTAATGAGACTGCCGGTGACAAACCGGA
OTU_41	GTAGTCCACGCCGTAAACGATGGGTGCTAGGTGTCGCGGGCTTTGACTCCTGCGGTGCCGTAGCTAACGCATTAAGCACCCCGCCTGGGGAGTACGGCCGCAAGGCTAAAACTCAAAGGAATTGACGGGGGCCCGCACAAGCGGTGGAGCATGTGGTTCAATTCGACGCAACGCGCAGAACCTTACCTGGGCTAGAAAATGCAGGAACCTGGTTGAAAGATCGGGGTGCTCTTCGGAGAACCTGTAGTTAGGTGCTGCATGGCTGTCGTCAGCTCGTGTCGTGAGATGTTGGGTTAAGTCCCGCAACGAGCGCAACCCCTATCGTTAGTTGCCAGCGGTTCGGCCGGGCACTCTAGCGAGACTGCCGATATTTAAATCGGA
OTU_42	GTAGTCCACGCCCTAAACGATGTCAACTGGTTGTTGGGAGGGTTTCTTCTCAGTAACGTAGCTAACGCGTGAAGTTGACCGCCTGGGGAGTACGGCCGCAAGGTTGAAACTCAAAGGAATTGACGGGGACCCGCACAAGCGGTGGATGATGTGGTTTAATTCGATGCAACGCGAAAAACCTTACCTACCCTTGACATGCCAGGAATCCTGCAGAGATGTGGGAGTGCTCGAAAGAGAACCTGGACACAGGTGCTGCATGGCCGTCGTCAGCTCGTGTCGTGAGATGTTGGGTTAAGTCCCGCAACGAGCGCAACCCTTGTCATTAGTTGCTACGAAAGGGCACTCTAATGAGACTGCCGGTGACAAACCGGA
OTU_43	GTAGTCCACGCCCTAAACGATGTCAACTGGTTGTTGGGTCTTCACTGACTCAGTAACGAAGCTAACGCGTGAAGTTGACCGCCTGGGGAGTACGGCCGCAAGGTTGAAACTCAAAGGAATTGACGGGGACCCGCACAAGCGGTGGATGATGTGGTTTAATTCGATGCAACGCGAAAAACCTTACCCACCTTTGACATGTACGGAATTTGCCAGAGATGGCTTAGTGCTCGAAAGAGAACCGTAACACAGGTGCTGCATGGCTGTCGTCAGCTCGTGTCGTGAGATGTTGGGTTAAGTCCCGCAACGAGCGCAACCCTTGTCATTAGTTGCTACATTTAGTTGGGCACTCTAATGAGACTGCCGGTGACAAACCGGA
OTU_44	GTAGTCCACGCCGTAAACGATGTCAACTAGCCGTTGGAATCCTTGAGATTTTAGTGGCGCAGCTAACGCATTAAGTTGACCGCCTGGGGAGTACGGCCGCAAGGTTAAAACTCAAATGAATTGACGGGGGCCCGCACAAGCGGTGGAGCATGTGGTTTAATTCGAAGCAACGCGAAGAACCTTACCAGGCCTTGACATGCAGAGAACTTTCCAGAGATGGATTGGTGCCTTCGGGAACTCTGACACAGGTGCTGCATGGCTGTCGTCAGCTCGTGTCGTGAGATGTTGGGTTAAGTCCCGTAACGAGCGCAACCCTTGTCCTTAGTTACCAGCACGTTATGGTGGGCACTCTAAGGAGACTGCCGGTGACAAACCGGA
OTU_45	GTAGTCCACGCCCTAAACGATGCGAACTGGATGTTGGGTGCAACTTGGCACCCAGTATCGAAGCTAACGCGTTAAGTTCGCCGCCTGGGGAGTACGGTCGCAAGACTGAAACTCAAAGGAATTGACGGGGGCCCGCACAAGCGGTGGAGTATGTGGTTTAATTCGATGCAACGCGAAGAACCTTACCTGGTCTTGACATCCACGGAACTTTCCAGAGATGGATTGGTGCCTTCGGGAACCGTGAGACAGGTGCTGCATGGCTGTCGTCAGCTCGTGTCGTGAGATGTTGGGTTAAGTCCCGCAACGAGCGCAACCCTTGTCCTTAGTTGCCAGCACGTAATGGTGGGAACTCTAAGGAGACCGCCGGTGACAAACCGGA
OTU_46	GTAGTCCACGCCCTAAACGATGTCAACTAGTTGTCGGGTCTTAATTGACTTGGTAACGCAGCTAACGCGTGAAGTTGACCGCCTGGGGAGTACGGTCGCAAGATTAAAACTCAAAGGAATTGACGGGGACCCGCACAAGCGGTGGATGATGTGGATTAATTCGATGCAACGCGAAAAACCTTACCTACCCTTGACATGGCAGGAACCCTGGAGAGATCTGGGGGTGCTCGAAAGAGAACCTGCACACAGGTGCTGCATGGCTGTCGTCAGCTCGTGTCGTGAGATGTTGGGTTAAGTCCCGCAACGAGCGCAACCCTTGTCATTAGTTGCTACGAAAGGGCACTCTAATGAGACTGCCGGTGACAAACCGGA
OTU_47	GTAGTCCACGCCGTAAACGTTGGGCGCTAGATGTGGGGACCTTTCCACGGTTTCCGTGTCGTAGCTAACGCATTAAGCGCCCCGCCTGGGGAGTACGGCCGCAAGGCTAAAACTCAAAGGAATTGACGGGGGCCCGCACAAGCGGCGGAGCATGCGGATTAATTCGATGCAACGCGAAGAACCTTACCAAGGCTTGACATGACCGAGAACGCCCTAGAAATAGGGAACTCTTTGGACACTCGGTTACAGGTGGTGCATGGTTGTCGTCAGCTCGTGTCGTGAGATGTTGGGTTAAGTCCCGCAACGAGCGCAACCCTCGTCGCATGTTGCCAGCACGTTATGGTGGGGACTCATGTGAGACTGCCGGGGTCAACTCGGA
OTU_48	GTAGTCCATGCTGTAAACGGTGGGCGCTAGGTGTGGGGTCACGTTGGTTGATTCTGTGCCGTAGCTAACGCATTAAGCGCCCCGCCTGGGGAGTACGGCCGCAAGGCTAAAACTCAAAGGAATTGACGGGGGCCCGCACAAGCGGCGGAGCATGCGGATTAATTCGATGCAACGCGAAGAACCTTACCTAGGTTTGACATCACCCGGAAACCTCTAGAGATAGAGGCCTCTTCGGACTGGGTGACAGGTGGTGCATGGCTGTCGTCAGCTCGTGTCGTGAGATGTTGGGTTAAGTCCCGCAACGAGCGCAACCCTTATCCCGTGTTGCCAGCATTCAGTTGGGGACTCACGGGAGACTGCCGGGGTTAACTCGGA
OTU_49	GTAGTCCACACCGTAAACGTTGGGCGCTAGGTGTGGGGCCTATTCCATGGGTTCCGTGCCGCAGCTAACGCATTAAGCGCCCCGCCTGGGGAGTACGGCCGCAAGGCTAAAACTCAAAGGAATTGACGGGGGCCCGCACAAGCGGCGGAGCATGCGGATTAATTCGATGCAACGCGAAGAACCTTACCTGGGTTTGACATACACCGGAAAGCCTTAGAGATAAGGCCCCTTTTGTCGGTGTACAGGTGGTGCATGGCTGTCGTCAGCTCGTGTCGTGAGATGTTGGGTTAAGTCCCGCAACGAGCGCAACCCTCGTTCTATGTTGCCAGCACGTAATGGTGGGGACTCATAGGAGACTGCCGGGGTCAACTCGGA
OTU_50	GTAGTCCACGCCCTAAACGATGTCAACTGGTTGTTGGACGGCTTGCTGTTCAGTAACGAAGCTAACGCGTGAAGTTGACCGCCTGGGGAGTACGGCCGCAAGGTTGAAACTCAAAGGAATTGACGGGGACCCGCACAAGCGGTGGATGATGTGGTTTAATTCGATGCAACGCGAAAAACCTTACCTACCCTTGACATGCCAGGAACTTGCCAGAGATGGCTTGGTGCTCGAAAGAGAGCCTGGACACAGGTGCTGCATGGCCGTCGTCAGCTCGTGTCGTGAGATGTTGGGTTAAGTCCCGCAACGAGCGCAACCCTTGTCATTAGTTGCTACGAAAGGGCACTCTAATGAGACTGCCGGTGACAAACCGGA

## Sheet: Fig.1
Fig.1b-DAI score				Fig.1e-alpha diversity
	DAI score				shannon	chao1
NC	0			NC	6.08	336
	0				5.89	344
	0				5.78	383
	0				6.08	333
	0				5.88	420
	0				6.21	408
	0				5.83	484
	0				6.06	451
DSS	6			DSS	4.66	431
	8				5.89	367
	8				5.96	470
	8				5.81	499
	6				4.28	242
	8				4.35	332
	8				6.36	550
	6				4.78	533
DSS+SHL	6			DSS+SHL	5.97	470
	4				5.94	632
	6				6.17	429
	4				6.08	484
	4				6.17	519
	8				5.94	428
	4				6.23	465
	6				6.01	552
DSS+SHH	4			DSS+SHH	6.02	499
	4				5.87	514
	4				5.95	502
	0				6.1	541
	6				5.13	493
	2				5.95	495
	6				6.05	497
	2				6.3	510

## Sheet: Fig.2
Fig.2b-Body weight
	NC								DSS								DSS+SHfe
0	19.66	19.37	19.65	19.78	20.16	19.23	19.06	19.38	20	19.25	19.67	19.18	18.95	21.08	18.96	19	19.69	20.04	19.97	18.66	20.16	19.5	19.66	20.36
1	19.24	20.09	19.86	19.33	19.36	18.35	20.06	19.19	20.4	19.31	19.01	21.11	19.27	18.95	19.85	19.81	18.87	17.02	20.42	21.3	20.45	16.64	21.14	19.05
2	19.6	19	19.54	20	19.81	19.21	19.84	18.8	19.34	19.87	17.85	19.17	19.78	18.76	18.93	20.98	19.72	19.38	20.97	21.8	19.96	19.32	19.06	19.51
3	20.36	19.79	19.66	20.06	20.09	18.83	19.05	19.58	18.41	19.29	19.45	19.44	18.55	19.89	20.9	19.34	20.3	17.53	19.8	20.56	19.93	21.33	19.9	18.79
4	19.18	20.7	19.45	19.8	19.44	18.96	20.8	19.87	19.9	20.94	19.24	18.52	19.98	18.93	20.08	19.48	19.77	18.43	18.7	19.1	19.23	19.43	20.68	19.08
5	20.68	19.48	19.42	19.24	18.84	19.17	20.03	19.87	19.56	19.52	18.28	20.12	19.06	19.28	21.06	19.1	19.12	20.16	17.9	19.82	19.72	19.91	18.2	19.84
6	20.06	19.2	19.3	19.5	20.4	19.6	19.45	19.51	19.69	19.26	20.65	20.09	19.06	18.56	19.4	19.68	20.15	19.98	19.7	19.68	19.02	21.58	19.84	19.1
7	19.2	19.35	19.5	19.7	19.4	19.74	20.56	19.23	19.31	18.38	19.19	18.06	18.16	19.03	18.35	19.62	21.78	19.79	19.37	19.84	19.4	19.18	20.56	19.82
8	19.78	20.06	19.22	20.28	19.43	20.32	19.5	18.91	17.74	17.11	18.23	18.99	18.29	18.96	17.95	18.24	21.17	19.76	19.7	20.8	19.78	19.39	21.86	19.56
9	20.09	19.98	20.76	19.3	20.03	19.2	19	19.96	16.19	16.84	18.32	17.68	17.14	18.09	17.5	16.68	21.31	18.38	19.72	19.44	19.21	19.59	20.26	20.5
Fig.2c-DAI score			Fig.2d-Colon length
NC	0		NC	7
	0			8.8
	0			8.2
	0			7
	0			7
	0			7.3
	0			8
	0			7.2
DSS	11		DSS	4.3
	11			4.5
	11			4.5
	11			4.5
	10			3.5
	11			4
	6			4.5
	7			4.5
DSS+SHfe	5		DSS+SHfe	5.8
	3			6.8
	3			6
	2			6
	3			6.2
	0			5.2
	0			5.5
	0			7.2
Fig.2f-g				Fig.2h
	IL-10	IL-22			TNFa	IL-1B	IL-6	IL-17a
NC	259.97	21.36		NC	202.99	70.42	20.55	22.79
	242.15	18.88			212.9	38.96	12.28	21.79
	313.45	15.74			328.14	50.77	37.72	20.92
	303.03	12.76			170.86	56.79	15.85	23.2
	272.36	16.29			213.7	33.51	31.08	23.87
	306.28	11.31			364.23	34.64	30.36	20.48
	255.46	14.25			228.77	60.42	13.47	14.85
	291.81	13.26			229.96	74.5	43.71	15.51
DSS	140.28	8.34		DSS	472.72	94.98	45.93	34
	252.33	16.4			514.17	105.89	59.82	33.13
	236.82	12.5			566.53	95.25	44.63	24.9
	235.08	10.53			562.77	70.68	68.27	25.76
	269.7	12.09			482.84	90.33	57	33.11
	143.29	10.49			498.9	114.71	54.65	27.16
	179.29	9.97			422.15	85.22	48.45	34.29
	249.67	12.22			432.66	91.08	49.37	25.14
DSS+SHfe	267.96	26.95		DSS+SHfe	395.37	80.33	31.93	27.53
	257.66	19.98			368.4	80.75	32	25.41
	218.65	25.48			304.53	80.71	30.5	28.27
	260.67	19.29			420.36	73.22	44.16	24.08
	216.8	22.63			231.74	64.36	54.65	23.58
	281.85	22			427.9	71.85	49.91	18.63
	199.66	21.32			321.99	80.41	32.07	28.43
	331.51	24.17			320.8	47.7	29.03	27.24

## Sheet: Fig.3
Fig.3a-Body weight
	Vehicle										A. onderdonkii-1										A. onderdonkii-2
1	100	100	100	100	100	100	100	100	100	100	100	100	100	100	100	100	100	100	100	100	100	100	100	100	100	100	100	100	100	100
2	103.409	97.9424	99.177	100.813	100	100.429	101.316	101.688	98.8048	102.542	99.1632	100	101.322	100.389	99.6032	99.2064	99.6169	100	100.813	98.8048	100	99.1632	100.418	99.187	98.8327	102.586	99.5745	98.4556	99.5798	100.433
3	97.3485	95.0617	97.5309	98.374	99.1837	100.858	102.193	98.7342	95.6175	99.1525	99.1632	99.2278	103.084	100	100.397	98.8095	98.4674	98.7805	99.187	100.797	98.3471	96.6527	96.2343	98.374	95.3307	96.9828	95.3191	94.2085	92.8571	96.9697
4	93.5606	90.9465	93.4156	94.3089	95.102	96.5665	97.807	94.5148	91.6335	94.9153	100	101.158	111.013	101.556	101.587	98.0159	98.4674	100.406	98.7805	98.8048	101.653	97.0711	101.674	101.219	98.8327	102.586	100.425	99.6139	96.2185	99.5671
5	95.0758	92.5926	93.0041	96.748	96.7347	93.5622	93.8597	96.2025	89.6414	88.1356	95.8159	99.2278	105.727	101.556	98.0159	101.191	100	100.813	100.406	102.789	101.24	99.5816	100	100.813	98.4436	99.569	100.425	98.0695	96.6387	100.866
6	93.9394	86.0082	89.7119	98.7805	100	93.5622	95.1754	95.7806	90.8367	81.3559	91.2134	96.5251	103.524	98.8327	88.8889	98.4127	97.7011	101.219	94.3089	101.195	97.9339	95.8159	90.795	94.7155	96.8872	99.569	96.5957	95.3668	96.2185	99.5671
7	87.1212	82.716	83.9506	95.1219	93.8775	78.1116	89.9123	84.8101	80.0797	77.9661	92.0502	91.5058	98.2379	96.1089	89.6825	94.4444	92.7203	96.748	91.4634	101.594	92.562	92.4686	85.7741	90.2439	93.7743	92.6724	92.766	85.7143	91.5966	91.342
	Vehicle										A. onderdonkii-1										A. onderdonkii-2
Body weight change	-3.4	-4.2	-3.9	-1.2	-1.5	-5.1	-2.3	-3.6	-5	-5.2	-1.9	-2.2	-0.4	-1	-2.6	-1.4	-1.9	-0.8	-2.1	0.4	-1.8	-1.8	-3.4	-2.4	-1.6	-1.7	-1.7	-3.7	-2	-2
Fig.3b-DAI score
	Vehicle										A. onderdonkii-1										A. onderdonkii-2
1	0	0	0	0	0	0	0	0	0	0	0	0	0	0	0	0	0	0	0	0	0	0	0	0	0	0		0	0	0
2	0	0	0	0	0	0	0	0	0	0	0	0	0	0	0	0	0	0	0	0	0	0	0	0	0	0	0	0	0	0
3	0	0	0	0	0	0	0	0	0	0	0	0	0	0	0	0	0	0	0	0	0	0	0	0	0	0	0	0	0	0
4	0	0	2	0	0	0	0	0	0	0	0	0	0	0	0	0	0	0	0	0	0	0	0	2	0	0	0	0	0	0
5	0	4	0	2	0	0	0	0	0	0	0	2	0	0	0	0	2	0	0	0	0	0	0	2	0	2	0	0	0	0
6	0	2	2	2	0	0	2	0	0	0	0	2	0	0	0	0	2	0	0	0	0	2	0	2	2	2	0	0	0	0
7	2	2	4	4	4	2	0	4	2	0	4	0	2	0	2	2	2	0	0	0	0	2	2	4	4	2	0	1	0	0
8	2	2	4	4	4	4	4	4	4	4	0	4	2	4	2	0	4	0	0	0	0	2	0	2	0	2	1	0	0	0
9	6	8	6	8	4	4	4	2	6	6	8	2	8	4	0	4	4	4	4	0	4	4	4	4	4	6	2	1	2	3
10	8	8	8	8	6	6	4	4	6	6	8	4	8	6	4	6	4	6	4	0	6	8	4	8	4	8	2	2	3	3
	Vehicle										A. onderdonkii-1										A. onderdonkii-2
AUC of DAI score	49	77	73.5	84	52.5	45.5	42	42	52.5	45.5	56	42	56	38.5	21	31.5	56	24.5	21	0	24.5	49	28	66.5	42	63	28	21	24.5	31.5
Fig.3d-e
	Vehicle								A. onderdonkii-1								A. onderdonkii-2
IL-10	217.56	226.26	148.2	218.52	204.06	198.21	178.5	233.86	343.8	245.52	291.78	326.46	277.32	384.25	294.1	275.75	278.28	323.58	226.26	194.46	279.24	315.8	254.89	322.7
IL-22	19.5	14.58	13.16	16.88	18.94	18.23	15.7	17.9	29.32	31.1	27.36	24.52	23.8	28.05	20.75	35.77	27	24.52	22.22	27.72	22.92	28.05	20.11	26.74
IL1B	195.93	161.43	151.965	223.755	199.83	200.05	251.45	164.5	146.4	114.69	114.135	119.7	154.755	100.87	150.2	122.4	129.705	183.69	202.05	207.06	193.71	135.78	151.74	186.78
MCP-1	357.7	289.4	258.6	363.7	322.7	315.58	277.5	353.4	309	171.5	145.9	238.1	280	175	216.45	200.08	237.3	165.5	331.3	270.6	299.6	288.75	300.14	199.77
Fig.3f	Vehicle								A. onderdonkii-1								A. onderdonkii-2
Occludin	0.976	1.2463	0.8589	1.0062	1.2193	0.4703	0.9259	1.297	2.8625	3.0234	2.8529	3.298	3.05	3.733	2.2687	3.1538	2.4717	2.1867	1.7629	1.9949	2.7237	2.1033	1.8013	3.1584
Claudin2	1.0042	1.1251	0.9047	0.6443	1.2665	0.815	0.889	1.3513	1.4814	1.6087	1.9756	1.8424	1.7406	1.3167	1.4987	1.9273	1.5489	1.5201	1.7339	1.1908	1.6031	1.0053	1.8182	1.303
Claudin3	1.1113	1.1026	0.9399	0.8751	1.1534	0.6816	0.761	1.3753	5.424	7.2852	7.3998	6.4076	6.5429	6.2095	3.2098	5.5206	4.2322	3.7109	4.0018	4.795	4.1072	2.6527	3.6276	3.5502
Claudin4	1.162	1.109	0.9211	0.7436	1.1895	0.8103	0.7194	1.3451	5.3608	5.822	6.5182	5.7825	6.6409	3.9255	6.5808	7.0958	4.8353	3.8762	4.0723	4.3364	3.4219	2.9153	3.614	4.0402
ZO-1	1.0824	1.0963	0.9461	0.7111	1.2503	0.6519	0.9813	1.2806	1.9734	1.6719	1.2386	1.8467	1.1489	1.0021	0.7781	1.005	1.6631	1.7781	1.8002	0.9231	1.0518	0.7407	0.8155	1.3299

## Sheet: Fig.4
Fig.4b-Body weight
	NC								DSS								DSS+5HIAA								DSS+IAA
0	96.9576	96.5586	96.9576	100.948	101.746	101.746	102.145	102.943	103.046	104.875	96.3387	102.436	99.9971	101.217	98.7776	98.7776	98.0473	98.0473	96.8443	102.546	105.692	103.175	103.805	105.692	100.277	101.492	99.0614	99.6692	99.0614	96.6305	105.139	104.531
3	98.1546	98.5536	99.7506	100.948	102.544	102.943	102.943	104.938	97.1906	99.0129	99.6204	101.443	101.443	102.05	99.6204	99.6204	99.4757	98.8764	97.6779	98.8764	100.075	100.674	101.873	102.472	98.0828	98.0828	99.8991	96.2664	98.6882	99.2936	101.11	104.743
6	103.342	101.746	101.746	103.342	103.741	104.938	106.135	106.534	100.309	100.309	100.309	102.711	97.3056	104.513	99.7082	100.909	98.9563	95.401	96.5861	96.5861	101.326	101.326	102.512	103.104	98.7825	96.3878	100.579	98.7825	99.3812	99.9798	103.572	106.565
9	101.347	101.746	101.746	102.145	102.943	103.741	104.938	105.337	94.5542	94.5542	98.6909	98.6909	99.2819	100.464	99.2819	99.8729	98.5263	97.3603	94.4453	95.0283	98.5263	99.1093	100.858	102.607	95.4221	97.1892	99.5453	96.0112	96.0112	98.3673	99.5453	103.668
12	100.549	100.948	102.145	102.145	102.544	103.342	105.337	106.135	93.2599	93.8539	96.824	97.418	98.012	98.606	98.012	98.606	101.965	96.6905	94.9325	95.5185	97.8625	98.4485	100.793	102.55	98.8747	96.5064	101.243	96.5064	96.5064	97.6906	100.059	104.203
15	103.741	102.544	104.14	105.736	106.135	107.332	107.332	112.519	88.0196	93.2313	95.5476	95.5476	97.2848	95.5476	97.2848	98.443	101.686	94.8306	94.8306	95.4019	98.2582	99.4008	99.972	106.256	96.9658	96.9658	99.2745	95.2343	95.8114	99.2745	100.429	105.624
18	102.544	103.342	103.741	105.337	106.534	106.933	106.933	108.529	91.0176	92.1553	94.9996	97.275	97.275	95.5685	96.1373	97.275	97.647	94.8411	96.5246	98.2082	99.8918	100.453	102.698	105.504	95.822	98.657	95.822	95.255	96.389	99.791	99.791	105.461
21	101.347	102.544	103.741	106.135	106.135	106.933	107.731	108.13	92.1707	91.0534	93.8465	96.0809	92.7293	95.5223	95.5223	93.8465	96.9898	95.3366	95.3366	98.643	97.5409	99.7452	100.847	104.705	95.2091	97.4362	92.9819	93.5387	96.8794	99.6633	103.004	104.118
24	102.145	104.14	104.938	105.736	106.933	107.332	108.529	110.923	95.3836	91.5242	93.1782	95.935	94.2809	95.3836	93.1782	94.2809	98.4489	93.5537	97.3611	98.9928	98.4489	98.4489	98.9928	104.432	95.6204	99.4672	96.1699	95.0708	97.8185	100.566	98.9176	103.864
27	105.736	107.332	109.327	110.125	110.524	112.12	115.312	116.908	95.0534	90.7572	95.0534	94.5164	93.4423	92.3683	92.9053	92.9053	94.8314	95.8909	99.5994	98.5399	99.0696	100.659	101.719	104.368	95.2769	98.4885	92.6006	97.418	99.0238	99.5591	100.63	104.912
30	106.135	108.13	108.928	111.322	111.721	113.716	116.11	118.105	89.6804	90.2048	92.827	93.8759	94.9248	92.3026	91.2537	91.2537	96.2318	95.1971	97.784	96.7492	98.8187	100.371	102.44	100.888	93.0453	92.5226	93.0453	94.6135	96.1817	96.7044	97.7499	99.8408
33	106.534	108.13	112.519	113.317	114.115	114.913	116.11	116.509	91.9162	90.8835	91.9162	93.4654	95.0145	92.4326	88.8179	88.8179	95.7711	94.7523	98.3182	96.79	98.3182	98.8277	103.922	101.375	94.1882	92.1295	92.1295	94.7029	92.6442	99.3351	96.7617	99.3351
36	104.938	107.731	108.13	112.918	113.716	115.711	118.903	121.297	89.788	89.788	91.3013	92.3101	90.7969	90.7969	90.2924	88.7792	96.5394	93.056	99.0275	95.0465	96.0418	96.5394	102.511	99.5251	93.5157	95.0241	94.5213	94.0185	92.5102	101.057	97.0351	97.5379
39	105.337	109.726	110.923	114.115	114.913	115.711	119.302	122.494	88.5796	86.1191	91.5323	89.5638	90.548	89.0717	89.0717	87.5954	96.6093	91.7545	98.5512	90.7836	94.1819	94.6674	101.95	96.6093	91.2321	91.2321	93.1941	90.7416	92.2131	97.118	93.1941	95.6465
42	105.337	108.928	113.317	115.312	116.11	117.706	120.1	128.08	85.4633	86.4345	88.3768	87.4057	89.8336	87.4057	88.3768	87.8912	98.6822	89.5804	100.119	89.1014	94.3708	91.9756	106.826	97.7241	91.475	93.4109	92.4429	91.475	88.087	96.3149	90.991	96.3149
Fig.4c-DAI score
	NC								DSS								DSS+IAA								DSS+5HIAA
	0	0	0	0	0	0	0	0	7	5	8	4	9	7	5	9	3	4	7	6	4	4	7	1	1	1	1	4	4	5	3	6
Fig.4d-Colon length
NC	DSS	DSS+IAA	DSS+5HIAA
7	4.5	5.2	5.8
7.2	4.8	5.6	5.9
7.2	4.8	5.5	5.7
8	4.5	5.5	6
6.8	4.8	5.3	6
6.8	5.3	5.5	6.4
7	5	5	6.6
7	5.5	5.5	5.6
6.9	5.5	5.6	5.8
6.9	5	5.8	6
Fig.4e-Histology score
	Normal			DSS			DSS+IAA			DSS+5HIAA
Histology score	0	1	0	8	9	10	7	8	8	6	7	6

## Sheet: Fig.5
Fig.5a
	Normal								DSS								DSS+shl								dss+shh
ahr	1.068	1.259	1.003	1.237	0.969	0.689	0.9	0.886	0.401	0.402	0.159	1.497	0.513	1.247	0.317	0.414	1.986	0.69	0.644	0.612	0.52	0.87	0.787	0.914	0.8	1.161	1.378	1.198	1.137	1.118	1.409	1.602
a1	1.94	0.67	0.926	0.796	0.995	0.903	1.163	0.61	0.269	0.205	0.326	0.559	0.687	0.319	0.416	0.552	1.439	1.561	1.73	1.077	1.218	0.998	0.897	1.212	1.92	1.543	2.13	1.472	2.497	3.428	1.885	3.002
a2	1.88	0.442	1.134	0.525	0.762	1.036	1.558	0.668	0.506	0.191	0.125	0.149	0.275	0.706	0.879	0.22	1.618	0.806	0.488	0.524	1.808	0.391	0.964	0.996	1.24	1.258	1.506	1.536	2.092	0.964	1.108	1.559
b1	1.1674	0.7056	1.1085	0.5772	0.7568	0.8642	1.6766	1.144	0.6651	0.4643	0.575	0.6381	0.2523	0.5362	0.3913	0.654	1.5717	0.9494	0.6398	0.6043	2.0661	0.5474	0.3625	0.999	0.3201	1.2933	1.5573	1.6748	2.2271	1.3204	1.3561	2.01
Fig.5b
	Normal								DSS								DSS+iaa								dss+5hiaa
ahr	1.086	1.067	0.916	0.897	0.987	0.808	1.317	0.925	0.879	0.462	0.652	0.6	0.55	0.514	0.647	0.668	0.829	0.443	0.748	0.964	0.474	0.704	0.557	0.612	0.882	0.822	0.584	0.982	0.768	0.806	0.566	0.714
a1	0.569	0.664	0.94	1.139	0.665	1.261	1.634	1.128	0.152	0.653	0.397	0.189	0.837	0.465	0.316	0.398	2.062	1.551	1.289	2.521	1.666	1.993	1.19	2.054	1.955	2.631	2.578	1.863	3.809	3.384	2.901	3.045
a2	0.67	1.273	1.354	1.216	0.302	1.024	1.009	1.158	0.385	0.791	0.921	0.876	0.623	0.881	1.007	0.732	0.939	2.443	1.899	5.911	1.737	0.848	1.875	1.998	3.456	3.479	1.407	1.696	1.874	1.815	1.363	2.332
b1	0.484	0.659	1.8171	1.4046	0.5732	1.3112	1.0568	0.721	0.3705	0.6727	0.3367	0.4946	0.3412	0.417	0.5467	0.441	1.0829	3.1968	2.4554	6.0294	2.3228	1.156	2.7243		2.8506	2.7196	1.2959	1.2261	0.6295	1.2582	1.0268	1.898
Fig.5c-body weight												Fig.5d-body weight change
	1	2	3	4	5	6	7	8	9	10
Normal	20.26	21.35	21.12	19.59	19.26	19.7	19.79	20.8	20.78	21.19		Normal		0.93
	19.02	19.04	19.74	19.47	20.28	19.39	20.39	19.5	20.77	21.05				2.03
	20.24	20.49	20.02	19.5	19.78	19.31	19.37	20.12	20.15	19.88				-0.36
	19.01	19.09	19.18	19.59	19.72	20.08	19.73	20.08	20.18	19.5				0.49
	19.07	20.48	19.25	20.73	21.55	19.18	20.5	19.81	20.15	19.96				0.89
	20	20.19	21.2	20.6	20	20.46	19.68	20.72	20.8	19.64				-0.36
	19.87	20.05	20.86	20.95	20.23	19.48	19.27	19.6	19.28	19.8				-0.07
	19	19.8	19.48	19.37	20.51	19.12	19.67	19.58	19.64	19.32				0.32
DSS	19.79	19	20.11	19.64	18.42	18.82	18.23	16.98	18.42	14.82		DSS		-4.97
	20	19.61	18.98	18.86	19.13	19.19	18.3	17.18	16.41	16.33				-3.67
	19.25	20.02	19.7	18.55	18.49	18.8	18.82	17.46	18.73	17.16				-2.09
	19.81	18.51	19.22	18.93	18.99	18.5	17.24	17.85	17.6	17.02				-2.79
	18.6	19.32	18.98	19	18.82	19.37	18.55	18.3	17.03	16.14				-2.46
	18.84	20.2	18.52	19.33	18.76	18.09	18.79	18.49	15.67	16.9				-1.94
	19.85	19.99	19.2	19.62	18.74	18.75	17.48	18.52	17.51	14.68				-5.17
	18.68	19.26	19.74	19.53	19.43	19.22	18.38	18.58	16.72	15.69				-2.99
DSS+AhRi	20.4	18.02	20.45	17.08	19.71	20.16	17.35	19.6	16.81	19.15		DSS+AhRi		-1.25
	18.41	20.8	19.2	19.84	18.25	18.04	19.88	20.81	15.5	17.23				-1.18
	20.14	18.85	20.15	20.22	18.82	18.38	16.78	19.63	18.38	16.3				-3.84
	19.57	19.64	19.38	18.25	18.8	19.7	16.1	15.45	17.45	18.12				-1.45
	19.72	19.7	19.75	19.17	18.44	16.9	14.35	16.25	19.15	15.69				-4.03
	19.35	19.53	17.4	19.28	16.8	15.98	18.57	16.93	15.94	13.67				-5.68
	20.2	19.79	19.6	17.1	16.68	17.33	17.79	13.78	14.97	13.04				-7.16
	20.03	18.82	19.11	19.8	17.34	15.5	18.8	14.23	13.79	17.06				-2.97
DSS+AhRi+SH	18.48	20.94	19.88	19.15	19.68	18.81	21.34	21.5	15.73	14.78		DSS+AhRi+SH		-3.7
	19.9	19.32	20.08	19.28	19.73	18.69	20.38	19.35	18.4	18.4				-1.5
	19.7	18.9	19.34	21.8	19.84	21.43	19.28	16.86	15.55	19.02				-0.68
	19.35	19.96	21.3	20.13	21.88	20.19	18.5	19.85	19.29	15.74				-3.61
	19.98	20.25	18.83	20.6	19.01	18.8	19.5	18.18	20.82	18.34				-1.64
	20.98	18.82	19.07	20.06	19.53	19.5	18.02	20.52	18.54	19.8				-1.18
	20.48	19.73	19.65	20	19.38	19.52	18.6	19.92	19.08	18.96				-1.52
	19.35	19.38	20.13	20.83	19.62	19.83	19.32	17.5	16.36	14.72				-4.63
DSS+AhRi+5hIAA	19.15	19.01	18.38	19.69	19.07	18.48	18.95	17.32	17.19	15.89		DSS+AhRi+5hIAA		-3.26
	18.88	19.56	18.75	19.1	18.82	18.86	18.99	18.4	18.73	14.82				-4.06
	18.66	18.54	19.13	19.49	18.12	18.92	18.7	18.4	17.19	16.78				-1.88
	19.56	18.98	19.52	18.86	19.66	18.11	19.02	17.58	18.86	18.8				-0.76
	19.28	19.52	20.04	19.39	19.05	18.54	19.69	17.6	17.25	16.55				-2.73
	19.36	19.2	19.36	19.3	18.58	19.08	17.63	18.73	17.12	17.39				-1.97
	19.48	19.35	18.85	18.79	19.6	19.07	19.17	18.69	16.26	15.6				-3.88
	19.88	18.49	18.98	20.09	19.08	19.19	18.55	18.48	16.42	17.89				-1.99
Fig.5e-DAI score			Fig.5f-Colon length			Fig.5g-antiinflammatory cytokines
Normal	0		Normal	7			IL-22	IL-10
	0			8.8		Normal	38.448	51.994
	0			8.2			33.984	48.43
	0			7			28.332	62.69
	0			7			40.968	60.606
	0			7.3			29.322	54.472
	0			8			38.358	61.256
	0			7.2			25.65	51.092
2%DSS	12		DSS	4			23.868	58.362
	12			4		DSS	16.95	28.056
	12			4.5			9.98	50.466
	12			4.2			15.48	47.364
	11			5.5			9.29	47.016
	9			4.5			12.63	33.94
	9			4.8			12	28.658
	9			4			11.32	35.858
DSS+AhRi	12		DSS+AhRi	4.8			14.17	49.934
	12			5.2		DSS+AhRi	14.88	29.588
	12			4.3			12.37	24.032
	12			5.7			17.73	47.9
	5			4.2			16.07	56.394
DSS+AhRi+SH	10			4.5			10.11	54.68
	10			4.2			16.52	45.562
	8			5.2			12.18	42.274
	5		DSS+AhRi+SH	4.5			8.8	38.802
	5			4.5		DSS+AhRi+SH	13.28	30.324
	4			6.8			10.22	56.88
	2			4.8			17.88	36.344
DSS+AhRi+5hIAA	12			7.2			17.59	34.886
	12			5			15.55	56.092
	12			5.5			18.68	52.736
	11			5.5			19.09	56.602
	11		DSS+AhRi+5hIAA	4.3			15.62	44.008
	5			4.8		DSS+AhRi+5HIAA	13.12	43.984
	5			4.5			14.65	30.746
				5			17	35.556
				4			17.56	35.098
				4.3			12.06	43.636
				5.5			12.62	56.51
				5.5			16.7	53.8
							13.62	37.942

## Sheet: Fig.S2
Fig.S2a-Body weight
	0	3	6	9	12	15	18	21	24	27	30	33	36	39	42
NC	100	102.07	105.37	105.37	104.55	106.2	107.02	106.2	107.85	111.16	111.98	111.98	111.57	113.64	112.81
	100	102.88	104.94	104.94	105.35	107.41	107	107	108.23	112.76	112.35	116.05	111.52	114.4	116.87
	100	100	102.37	101.19	101.19	104.74	104.35	105.14	104.74	109.09	110.28	112.25	111.86	113.04	114.23
	100	100.78	101.96	101.18	100.78	104.31	104.71	104.31	105.1	108.63	109.8	112.16	111.76	112.94	114.12
	100	101.18	103.14	101.96	101.57	105.49	105.1	105.1	105.49	110.2	111.76	112.94	113.73	113.73	115.69
	100	100.78	103.91	102.73	103.13	105.08	104.69	105.47	106.25	112.89	113.67	113.67	116.41	116.8	117.58
	100	101.94	103.49	102.33	103.1	109.3	105.43	105.04	107.75	113.57	114.73	113.18	117.83	118.99	124.42
	100	103.69	100	101.11	101.11	107.38	103.32	103.69	106.64	112.55	114.39	116.61	114.39	112.92	112.55
DSS	100	98.59	99.53	99.06	100.94	97.18	98.59	99.53	98.12	98.12	104.69	105.63	104.69	102.82	101.41
	100	99.55	100	96.43	96.88	94.2	94.2	95.54	95.54	99.11	101.34	101.34	100.45	99.55	101.79
	100	99.56	100	96.48	101.76	98.24	100.44	102.2	100	100.44	102.2	103.96	100.44	98.68	100.44
	100	103.02	95.26	95.69	96.98	93.97	95.26	100	99.14	103.45	101.29	102.16	100.43	100.86	100.43
	100	101.29	98.28	97.42	98.28	99.57	99.57	102.58	102.58	103	100.86	100.43	98.28	99.57	95.71
	100	100.84	97.89	97.05	97.89	95.78	97.89	98.31	98.73	99.58	101.69	103.38	101.69	100.84	100.84
	100	102.13	101.28	99.15	99.57	98.72	99.57	100	103.83	100.85	104.68	104.26	101.7	100	97.02
	100	100.84	102.93	97.91	97.91	99.16	100.42	101.67	102.93	100	106.69	103.77	103.35	102.93	104.6
DSS+SHL	100	99.21	89.76	101.18	98.03	98.03	97.64	97.64	98.03	99.61	113.39	111.81	112.2	111.42	107.87
	100	96.8	102.4	96	102	95.6	100.4	101.2	97.6	104	103.6	105.6	104	104	113.6
	100	110.34	108.62	98.28	109.05	115.52	116.38	118.1	119.83	112.07	119.4	118.1	106.03	106.9	107.33
	100	93.75	103.52	92.58	90.63	109.38	103.13	104.3	108.98	107.03	105.47	104.3	104.69	103.13	103.13
	100	118.35	115.6	117.89	125.23	106.88	116.06	117.43	117.43	120.64	117.43	116.97	115.6	131.19	130.28
	100	109.66	101.68	106.3	109.66	110.08	116.39	115.97	110.08	115.55	112.18	110.92	110.5	112.61	107.56
	100	84.35	89.69	101.91	104.96	92.37	94.27	93.13	92.75	101.53	108.02	104.2	101.91	101.91	105.34
	100	100.77	103.47	91.51	94.59	96.14	94.59	95.37	98.46	91.51	95.75	109.27	109.27	98.46	98.07
	100	101.7	102.98	112.34	101.28	97.87	98.72	99.57	98.72	119.15	112.77	106.38	108.09	110.21	109.36
	100	105.71	101.22	106.53	101.22	105.71	106.94	101.22	107.76	111.02	106.53	111.43	111.84	105.71	115.1
DSS+SHH	100	102.99	104.7	104.27	100.43	103.85	106.84	108.55	108.12	103.42	111.97	110.26	109.83	108.55	108.12
	100	103.78	102.94	102.94	100	103.78	105.46	104.62	103.36	106.72	110.5	109.24	107.98	106.72	107.14
	100	101.23	101.65	100.82	102.06	102.06	105.76	107	106.58	104.53	108.23	107	106.58	105.76	104.94
	100	101.22	100.82	100.82	101.63	101.22	102.86	101.63	101.63	104.08	109.8	108.16	106.94	105.31	105.31
	100	102.92	102.5	102.5	99.17	103.75	105	103.75	104.17	107.5	106.67	104.58	105.83	106.25	107.08
	100	101.21	102.82	103.23	106.05	101.21	102.02	100.4	101.21	104.03	106.05	104.44	105.24	102.82	106.05
	100	100.8	101.99	101.99	105.58	100.4	103.19	101.99	100.4	106.37	107.97	107.57	107.57	105.98	103.19
	100	100.4	102.83	99.6	97.17	102.43	104.86	106.48	106.07	103.64	107.29	106.07	107.29	105.26	107.69
	100	100.8	103.19	103.59	100	103.59	108.37	110.76	106.37	101.99	109.96	106.37	109.56	106.37	109.96
	100	100.39	102.76	101.18	107.48	103.15	109.84	110.24	108.27	105.91	108.66	108.66	108.66	110.24	111.02
Fig.S2b-Colon length
	control								1%DSS								1%DSS+SH200								1%DSS+SH400
	8.2	8.3	8	7.5	7.5	7.5	7	8.1	6.3	4.5	6	6.3	5.5	4.8	5	5.5	7	7.2	6.4	7	7	7	8.2	8.4	7.2	6.8	7.5	7.4	7.9	7.3	8.2	7.4
Fig.S2c-Histology score
	NC	DSS	DSS+SHL	DSS+SHH
	0	8	6	5
	0	9	5	4
	0	7	4	5
	1	8	5	4
	0	7	5	4
	0	9	5	4
	0	8	4	5

## Sheet: Fig.S3
Fig.S3a
	Control								DSS								DSS+SHL								DSS+SHH
IL-4	76.83	78.57	71.8	73.88	78.4	74.58	76.14	76.38	50.96	49.4	47.32	46.45	51.83	52.01	57.39	51.1	58.78	66.07	65.55	55.48	60.51	53.05	57.74	60.22	69.37	65.55	75.45	69.89	69.72	61.03	70.58	69.01
IL-10	287.76	281.2	267.4	266.76	264.12	267.4	296.28	276.19	166.36	169.64	136.84	155.88	185.4	153.88	150.6	160.32	200.48	190.64	209	216.88	221.48	203.76	181.44	203.19	227.4	203.12	247.72	228.04	218.84	210.32	237.88	226.34
IL-22	33.08	30.57	32.56	34.64	32.99	35.07	31.87	33.09	20.63	18.39	21.32	19.86	17.35	23.49	20.98	20.44	28.5	26.94	26.77	29.28	27.89	27.98	29.1	28.34	35.88	39.51	35.625	31.335	36.27	35.88	39.255	36.01
Fig.S3b
	TNFa	IL-1B	IL-6	MCP-1	IL-17a
NC	385.41	97.29	172.67	116.63	23.43
	398.83	97.29	161.35	120.94	28.17
	324.04	115.66	156.82	154.55	19.51
	347.05	88.33	174.18	133	22.76
	406.51	94.6	181.36	92.5	28.57
	335.54	95.5	170.79	92.5	28.44
	324.04	110.28	160.59	155.41	19.92
DSS	646.24	141.19	276.81	232.12	55.08
	632.82	138.95	284.74	237.29	50.21
	609.8	140.74	266.62	253.66	54.13
	582.95	138.05	240.58	225.22	59.94
	615.55	143.43	319.85	208.85	51.83
	617.47	125.96	289.27	248.49	53.45
	661.58	139.4	303.99	209.71	57.51
SHL	550.35	124.17	131.53	192.47	48.58
	625.14	136.26	120.58	182.13	48.72
	483.22	125.96	136.81	193.33	54.26
	586.79	129.54	121.71	173.51	50.07
	533.09	112.97	137.19	216.6	52.1
	542.68	132.68	142.1	202.81	46.96
	575.28	132.68	123.98	205.4	43.85
SHH	448.7	103.56	113.79	146.79	41.69
	406.51	99.98	116.81	144.21	45.2
	406.51	104.9	125.87	177.82	39.25
	483.22	118.79	118.32	126.11	38.04
	458.29	109.83	118.32	153.69	37.09
	412.26	109.38	98.69	125.25	38.31
	435.27	117.9	97.56	148.52	42.63

[truncated: 8 more sheets: Fig.S4, Fig S5, Fig.S6, Fig.S7, Fig.S8, Fig.S9, Fig.S10, Fig.S11]
